# Supplementary material for: DYRK1A roles in human neural progenitors
Source: Front Neurosci. 2025 Mar 13;19:1533253. doi: 10.3389/fnins.2025.1533253 (PMC11966461; doi:10.3389/fnins.2025.1533253)
Supplement: Supplementary file 1 [file Table_1.xlsx]

## Sheet: Table S1
Accession	Description	Gene Name	Coverage [%]	# Peptides	# PSMs	# Unique Peptides	# Protein Groups	# AAs	MW [kDa]	calc. pI	PSMs Beads 01	PSMs Beads 02	PSMs Beads 03	PSMs AcMAR 01	PSMs AcMAR 02	PSMs AcMAR 03	PSMs AcRAM 01	PSMs AcRAM 02	PSMs AcRAM 03	PSMs DYRK1A cter 01	PSMs DYRK1A cter 02	PSMs DYRK1A cter 03	PSMs DYRK1A nter 01	PSMs DYRK1A nter 02	PSMs DYRK1A nter 03	Peptides Beads 01	Peptides Beads 02	Peptides Beads 03	Peptides AcMAR 01	Peptides AcMAR 02	Peptides AcMAR 03	Peptides AcRAM 01	Peptides AcRAM 02	Peptides AcRAM 03	Peptides DYRK1A cter 01	Peptides DYRK1A cter 02	Peptides DYRK1A cter 03	Peptides DYRK1A nter 01	Peptides DYRK1A nter 02	Peptides DYRK1A nter 03	# Razor Peptides	XIC Beads 01	XIC Beads 02	XIC Beads 03	XIC AcMAR 01	XIC AcMAR 02	XIC AcMAR 03	XIC AcRAM 01	XIC AcRAM 02
P35580	Myosin-10 OS=Homo sapiens OX=9606	MYH10	75	182	9662	156	1	1976	228,9	5,54	459	472	458	808	778	776	416	409	411	782	778	754	802	782	777	139	147	138	153	154	154	144	149	143	154	152	152	158	158	154	30	224877712.365723	231490558.539551	224166761.800293	2755886979.46875	2808491320.89453	2821229863.91602	379502142.861816	372883684.871582
P35579	Myosin-9 OS=Homo sapiens OX=9606	MYH9	71	161	7441	136	1	1960	226,4	5,60	362	359	352	619	620	615	323	319	315	619	604	589	585	570	590	121	126	127	140	140	137	128	132	129	137	137	138	139	134	139	4	93479288.1643066	97133866.6640625	92592716.1933594	1118070468.16406	1154357253.26172	1159278599.57031	153366621.927734	150941201.59668
P60709	Actin, cytoplasmic 1 OS=Homo sapiens OX=9606	ACTB	93	34	7434	1	1	375	41,7	5,48	297	280	287	635	660	671	421	410	369	526	551	545	578	615	589	28	26	25	29	31	30	30	27	27	29	29	30	32	30	32	52	256704968.430664	266430459.15918	264937527.969727	2784856983.96289	2876341717.04297	2944425811.86328	532314675.750977	514264791.208008
P63261	Actin, cytoplasmic 2 OS=Homo sapiens OX=9606	ACTG1	93	34	7399	1	1	375	41,8	5,48	294	275	291	631	660	667	422	412	373	518	542	538	577	610	589	28	26	25	29	31	30	30	27	27	29	29	30	32	30	32	0	3236822.4375	3596334.5625	3473724.4375	63747079.71875	69346286.46875	69143954.53125	9159238.80859375	9163549.53515625
P08670	Vimentin OS=Homo sapiens OX=9606	VIM	88	59	5011	54	1	466	53,6	5,12	232	237	228	425	434	440	224	218	196	364	378	369	407	429	430	48	48	48	54	54	55	48	50	49	54	56	57	55	54	54	5	223494927.369141	227555337.187012	221111821.685547	2506584076.26416	2620742510.48145	2632028269.73193	358727757.060547	347253041.045898
P68032	Actin, alpha cardiac muscle 1 OS=Homo sapiens OX=9606	ACTC1	78	27	3502	1	1	377	42,0	5,39	159	143	152	277	289	286	202	213	192	257	257	265	262	274	274	18	15	15	19	23	21	18	16	15	20	17	19	19	21	24	9	23890889.3300781	23717452.0087891	23441488.0302734	133955086.96875	139080356.617188	139840098.5625	39253329.2558594	37142895.3730469
P04264	Keratin, type II cytoskeletal 1 OS=Homo sapiens OX=9606	KRT1	75	56	3014	43	1	644	66,0	8,12	246	259	263	305	290	285	182	181	171	128	135	130	146	147	146	49	48	49	49	49	48	43	43	43	36	37	40	42	38	39	13	330342181.884766	343814041.996094	331781375.825684	1898362513.54492	1965756640.40332	1945220219.71777	303540016.20459	296243007.135254
P48681	Nestin OS=Homo sapiens OX=9606	NES	69	87	2743	87	1	1621	177,3	4,36	127	139	130	200	220	199	124	117	112	198	210	207	243	257	260	66	71	67	78	75	75	65	67	62	75	77	79	77	81	84	0	54179884.2915039	55786035.9384766	53722687.7578125	594747147.554688	605067903.632813	603812476.128906	89124183.5351563	88640591.5195313
P62736	Actin, aortic smooth muscle OS=Homo sapiens OX=9606	ACTA2	73	26	2303	1	1	377	42,0	5,39	119	109	104	193	200	197	113	127	121	162	163	172	167	176	180	17	14	14	19	22	20	17	15	14	18	16	18	18	19	23	0				576023.1875	480673.4375	546335.5	93145.421875	99539.1640625
P21333	Filamin-A OS=Homo sapiens OX=9606	FLNA	60	108	2058	101	1	2647	280,6	6,06	102	96	94	143	146	140	141	129	131	148	147	155	160	158	168	76	67	71	91	93	90	93	88	86	97	86	94	91	96	97	6	13899893.1191406	14316770.1464844	13891807.6865234	126655945.675781	129005791.302734	129141511.027344	46217718.9199219	45739993.1171875
P0CG39	POTE ankyrin domain family member J OS=Homo sapiens OX=9606	POTEJ	9	7	1459	2	1	1038	117,3	5,97	55	50	62	102	108	111	103	97	83	114	113	113	116	119	113	5	5	6	4	7	7	6	5	5	6	6	7	6	6	7	0				738413.01953125	1209699.03125	770793.734375		57468.40625
Q9BVA1	Tubulin beta-2B chain OS=Homo sapiens OX=9606	TUBB2B	73	26	1379	1	1	445	49,9	4,89	61	62	69	101	94	93	118	116	118	117	115	111	63	68	73	22	19	20	25	24	23	23	23	23	24	25	25	22	22	22	0	558632.5625	589339.25	616713.8125	2436857.25	2357183.25	2555430.25	2223411	2349179.25
Q13885	Tubulin beta-2A chain OS=Homo sapiens OX=9606	TUBB2A	73	26	1375	1	1	445	49,9	4,89	61	62	69	101	94	93	118	115	118	117	114	110	62	68	73	22	19	20	25	24	23	23	23	23	24	25	25	21	22	22	7	2356280.859375	2577766.0546875	2458717.421875	8622431.578125	9126645.953125	9312248.90625	6316252.8828125	6074259.6875
Q562R1	Beta-actin-like protein 2 OS=Homo sapiens OX=9606	ACTBL2	26	12	1344	1	1	376	42,0	5,59	69	58	55	122	119	117	64	73	67	98	90	99	102	108	103	9	8	7	10	12	11	10	9	8	9	10	9	12	9	11	0
P07437	Tubulin beta chain OS=Homo sapiens OX=9606	TUBB	73	27	1335	4	1	444	49,6	4,89	61	56	63	98	96	93	114	109	117	111	111	105	63	66	72	21	18	19	25	24	23	24	25	25	24	25	25	22	23	23	2	3863231.99609375	4594080.65625	3788286.6875	26821594.125	29190661.5625	30064858.03125	17312829.671875	18661153.484375
O14950	Myosin regulatory light chain 12B OS=Homo sapiens OX=9606	MYL12B	85	18	1286	1	1	172	19,8	4,84	53	62	60	117	109	108	58	55	50	89	98	95	108	103	121	13	13	14	18	17	18	14	14	13	14	15	15	17	17	17	8	7479677.20507813	8243284.7109375	7739769.87304688	90038768.609375	95070100.0078125	96320976.4453125	13203787.15625	12684132.2265625
P19105	Myosin regulatory light chain 12A OS=Homo sapiens OX=9606	MYL12A	85	18	1284	1	1	171	19,8	4,81	53	62	60	113	108	112	58	55	50	89	98	95	108	103	120	13	13	14	18	17	18	14	14	13	14	15	15	17	17	16	0				420591.25	571645.1875	410822.75
P24844	Myosin regulatory light polypeptide 9 OS=Homo sapiens OX=9606	MYL9	88	19	1217	9	1	172	19,8	4,92	48	60	57	109	102	103	54	47	42	86	93	93	111	99	113	14	13	14	18	19	19	14	13	13	15	15	15	17	18	16	18	12846161.0957031	13680251.1835938	12369744.8730469	185289077.484375	201805006.359375	202954228.984375	22762031.9707031	22976090.0390625
P68371	Tubulin beta-4B chain OS=Homo sapiens OX=9606	TUBB4B	73	27	1206	3	1	445	49,8	4,89	55	52	56	89	88	84	102	100	105	106	105	96	53	54	61	21	18	19	25	24	23	22	24	24	24	25	25	19	19	21	33	9662209.98095703	9751631.41894531	9357448.21875	76326989.4648438	77731030.7734375	81495215.3125	52097555.5039063	52382533.6328125
Q15149	Plectin OS=Homo sapiens OX=9606	PLEC	39	146	1165	139	1	4684	531,5	5,96	27	39	33	111	101	102	33	29	24	94	100	95	124	126	127	26	34	30	97	91	92	31	26	23	87	87	86	105	109	111	7	2891596.16992188	2971999.52050781	2905843.27050781	45190427.3671875	44763123.9492188	45083029.2695313	5526075.99023438	5322440.22265625
P04259	Keratin, type II cytoskeletal 6B OS=Homo sapiens OX=9606	KRT6B	60	44	1147	3	1	564	60,0	8,00	66	67	73	197	189	172	46	42	39	44	45	44	39	40	44	31	34	32	43	43	41	28	29	27	29	28	30	25	25	26	3	360083.134765625	374171.828125	340895.490234375	71008290.4375	71641773.6875	73223973.5625	365436.08984375	336315.93359375
Q16643	Drebrin OS=Homo sapiens OX=9606	DBN1	61	28	1086	28	1	649	71,4	4,45	54	54	54	80	83	84	55	58	52	82	85	79	85	89	92	24	23	23	27	26	26	26	25	25	25	25	24	26	26	26	0	12857413.9853516	13723779.9350586	13164684.8505859	147665950.042969	152153435.724609	153162915.097656	25445706.3066406	25787887.0234375
P48668	Keratin, type II cytoskeletal 6C OS=Homo sapiens OX=9606	KRT6C	61	44	1071	1	1	564	60,0	8,00	60	57	60	194	183	171	43	37	36	38	41	40	34	36	41	32	34	31	43	43	42	29	29	28	28	29	30	25	24	27	0				986578.53125	881912.9375	879329.71875
P68104	Elongation factor 1-alpha 1 OS=Homo sapiens OX=9606	EEF1A1	54	18	974	18	1	462	50,1	9,01	70	68	70	73	86	71	68	60	62	60	54	59	65	57	51	16	16	16	17	18	17	16	14	16	15	14	15	15	15	15	0	41867410.0898438	42985068.6582031	41662070.6269531	165335912.546875	170293878.613281	175816320.429688	72176170.3378906	70288027.21875
Q13509	Tubulin beta-3 chain OS=Homo sapiens OX=9606	TUBB3	71	24	844	7	1	450	50,4	4,93	39	40	39	61	55	55	74	78	74	70	75	70	38	36	40	17	15	15	21	20	20	20	23	21	22	23	23	15	15	16	4	433771.3515625	528126.875	545870.765625	2861132.2109375	3184610.6640625	3578054.6953125	2587535.3046875	2626439.8828125
P11142	Heat shock cognate 71 kDa protein OS=Homo sapiens OX=9606	HSPA8	55	30	843	26	1	646	70,9	5,52	47	54	48	60	64	60	61	62	65	61	57	66	47	45	46	22	22	23	23	23	24	26	24	24	22	22	23	22	21	21	3	10241485.7851563	11486703.9541016	10224968.8037109	65047474.9882813	66097753.1757813	65851477.96875	36513737.8730469	34945510.0390625
Q13813	Spectrin alpha chain, non-erythrocytic 1 OS=Homo sapiens OX=9606	SPTAN1	40	77	828	77	1	2472	284,4	5,35	40	36	37	71	61	61	44	42	37	77	67	70	56	66	63	36	35	34	65	55	57	40	36	37	67	63	63	55	58	55	0	2656312.50878906	2805935.29394531	2682085.61621094	25723109.7734375	26554023.4335938	25288695.1171875	6288876.78027344	6024735.53710938
P60660	Myosin light polypeptide 6 OS=Homo sapiens OX=9606	MYL6	88	14	818	11	1	151	16,9	4,65	37	40	41	70	70	73	45	38	48	54	58	49	62	68	65	11	12	11	12	11	11	12	13	13	13	13	13	13	12	13	4	42374741.28125	44509596.7128906	42866548.2988281	445030565.726563	460537471.59375	457348913.414063	59702645.25	57754346.1875
P07197	Neurofilament medium polypeptide OS=Homo sapiens OX=9606	NEFM	49	38	787	33	1	916	102,4	4,91	34	34	36	64	57	59	38	43	32	57	58	56	70	74	75	22	19	21	31	31	32	26	26	22	30	30	32	35	36	36	4	5536241.50488281	5665892.54882813	5718901.125	67090197.0351563	66298480.34375	68328267.15625	10092803.0410156	10420823.9472656
Q15233	Non-POU domain-containing octamer-binding protein OS=Homo sapiens OX=9606	NONO	47	19	771	18	1	471	54,2	8,95	48	53	53	62	70	76	28	29	30	35	33	32	71	79	72	14	16	16	18	17	17	14	12	12	13	14	12	16	17	17	0	5057509.17333984	5303304.42724609	5125145.61230469	40208426.4775391	42490264.6015625	42596365.3105469	5366966.66650391	5566082.99462891
P61978	Heterogeneous nuclear ribonucleoprotein K OS=Homo sapiens OX=9606	HNRNPK	62	24	713	24	1	463	50,9	5,54	56	58	62	58	54	54	47	39	46	34	36	35	44	44	46	22	23	22	21	22	21	20	20	21	19	19	19	20	20	21	0	16000665.1210938	16871722.8046875	17036955.359375	92587309.2265625	91913801.1328125	94386376.1210938	23871916.7109375	23955629.875
Q71U36	Tubulin alpha-1A chain OS=Homo sapiens OX=9606	TUBA1A	67	21	650	9	1	451	50,1	5,06	24	31	25	55	56	52	55	54	60	49	43	48	33	30	35	13	13	13	19	19	18	18	17	17	18	16	17	14	13	15	17	10760519.5546875	11049697.9560547	10574251.3623047	83016556.2460938	86488563.578125	85343867.4140625	61770069.7128906	62184022.6816406
O75369	Filamin-B OS=Homo sapiens OX=9606	FLNB	40	72	610	64	1	2602	278,0	5,73	15	14	17	56	61	49	24	29	35	53	47	49	49	49	63	12	14	16	47	48	45	23	28	28	44	42	41	42	42	50	2	595835.961914063	595992.03515625	597307.9765625	11841433.3554688	12242712.1992188	11832143.46875	2892156.81054688	2916271.94335938
Q5XKE5	Keratin, type II cytoskeletal 79 OS=Homo sapiens OX=9606	KRT79	70	36	602	25	1	535	57,8	7,20	41	43	41	100	95	93	25	20	21	19	19	19	20	21	25	10	10	10	34	33	34	9	9	10	8	7	8	8	8	9	0	216444.875	246970.953125	216586.484375	42497554.9726563	42576079.8027344	42873547.7050781	394856.34375	374803.21875
Q01082	Spectrin beta chain, non-erythrocytic 1 OS=Homo sapiens OX=9606	SPTBN1	39	63	596	60	1	2364	274,4	5,57	26	24	22	53	45	51	28	28	24	53	58	55	38	43	48	22	21	17	38	36	35	25	25	21	41	42	38	32	36	39	3	1373388.34667969	1650144.39355469	1499043.3828125	19160553.9804688	20080175.34375	21021503.09375	4566180.4375	4440897.89697266
P49327	Fatty acid synthase OS=Homo sapiens OX=9606	FASN	40	64	596	63	1	2511	273,3	6,44	20	21	26	33	41	43	62	66	65	56	56	47	19	21	20	15	20	22	31	36	39	49	52	50	43	45	41	16	16	17	1	1727206.08007813	1637337.27197266	1568692.71582031	12798456.8046875	13762679.4023438	12934533.15625	13380413.9511719	12970382.1230469
P08238	Heat shock protein HSP 90-beta OS=Homo sapiens OX=9606	HSP90AB1	52	35	583	22	1	724	83,2	5,03	29	29	31	33	40	37	55	59	56	48	47	55	21	22	21	20	20	20	25	28	26	30	32	30	27	26	30	16	16	16	14	8668065.58105469	9107086.29199219	8743177.26025391	52074462.8867188	51913557.6835938	51568478.3320313	52244432.234375	52562543.4746094
Q9BUF5	Tubulin beta-6 chain OS=Homo sapiens OX=9606	TUBB6	46	17	550	6	1	446	49,8	4,88	14	17	18	45	42	42	50	50	50	50	53	53	20	20	26	7	6	6	11	12	12	12	12	13	13	15	14	8	7	8	0	105861.10546875	113492.880859375	104119.27734375	1126087.5390625	1138909.546875	1060503.65625	622847.3359375	507010.203125
P15924	Desmoplakin OS=Homo sapiens OX=9606	DSP	34	79	536	79	1	2871	331,6	6,81	32	33	36	98	93	107	13	13	15	20	19	14	12	18	13	28	27	30	72	69	74	12	10	14	16	17	14	11	16	11	0	3231679.94628906	3275964.09765625	3266203.11035156	51347646.9140625	51042426.984375	52020346.484375	2706567.77539063	2513971.91503906
P23246	Splicing factor, proline- and glutamine-rich OS=Homo sapiens OX=9606	SFPQ	35	19	524	18	1	707	76,1	9,44	30	28	26	40	50	47	21	21	23	26	23	20	55	53	61	15	15	14	16	18	18	15	13	15	15	14	11	18	18	19	1	5643565.66650391	5928272.10253906	5928526.53417969	48110731.7363281	48895010.1328125	46408239.8945313	6266146.48828125	5853086.46679688
O43795	Unconventional myosin-Ib OS=Homo sapiens OX=9606	MYO1B	42	37	522	36	1	1136	131,9	9,38	24	19	18	45	40	44	25	25	22	41	43	41	46	45	44	16	15	16	30	29	31	18	19	19	30	29	28	30	32	30	1	2123963.54492188	2257356.69970703	2083136.15722656	29566349.984375	32020201.5390625	30719065.5195313	4393689.03320313	4268377.23828125
P07900	Heat shock protein HSP 90-alpha OS=Homo sapiens OX=9606	HSP90AA1	56	34	519	22	1	732	84,6	5,02	26	25	27	29	31	32	54	57	50	50	45	40	15	18	20	19	19	19	23	24	25	31	31	31	26	25	25	13	15	15	0	2088030.37402344	2147790.38378906	2084639.25097656	11100337.8867188	11278352.3046875	11437880.109375	12136704.34375	12321667.53125
Q7Z406	Myosin-14 OS=Homo sapiens OX=9606	MYH14	8	17	511	2	1	1995	227,7	5,60	29	29	29	46	41	39	25	22	25	42	38	37	35	37	37	13	14	13	16	15	15	14	14	14	15	15	16	15	14	16	0							38928.91015625
P09651	Heterogeneous nuclear ribonucleoprotein A1 OS=Homo sapiens OX=9606	HNRNPA1	54	17	494	16	1	372	38,7	9,13	22	24	25	44	40	41	37	36	37	27	25	27	36	34	39	12	12	13	15	15	15	16	14	16	12	11	11	15	15	15	0	3632952.90966797	3719779.29101563	3771374.2722168	46033881.6796875	47371260.4746094	48656099.8457031	12305773.9560547	11782378.4082031
P07196	Neurofilament light polypeptide OS=Homo sapiens OX=9606	NEFL	61	30	481	26	1	543	61,5	4,65	25	23	20	38	35	35	20	20	20	29	37	34	50	48	47	17	19	16	24	24	22	17	16	16	21	23	23	27	27	28	0	1713315.04345703	1845502.26660156	1867162.94921875	21265609.1484375	22007187.6386719	22442839.265625	3072718.47070313	3101946.78710938
Q92614	Unconventional myosin-XVIIIa OS=Homo sapiens OX=9606	MYO18A	36	53	463	53	1	2054	233,0	6,30	15	16	22	50	50	44	14	12	12	36	33	34	42	40	43	12	14	17	42	43	37	13	12	12	32	31	29	36	34	37	0	811638.34375	961542.400390625	926640.1640625	16150793.7265625	16970783.796875	16008821.546875	1744265.86523438	1525453.73632813
P04406	Glyceraldehyde-3-phosphate dehydrogenase OS=Homo sapiens OX=9606	GAPDH	69	15	462	15	1	335	36,0	8,46	22	16	21	40	45	37	43	41	51	35	37	38	8	13	15	9	8	9	13	13	13	13	10	15	10	10	10	8	9	9	0	4706944.2890625	4774526.71191406	4693849.12207031	40756105.5742188	41536033.96875	42548235.0078125	23201274.6914063	23199623.7617188
P68366	Tubulin alpha-4A chain OS=Homo sapiens OX=9606	TUBA4A	49	18	446	6	1	448	49,9	5,06	16	18	17	43	40	37	40	36	41	33	29	34	19	18	25	9	9	10	16	17	15	13	12	12	13	11	12	9	8	10	0	87492.63671875	92140.5703125	133665.017578125	3393632.40625	3479241.1171875	3060829.140625	1528129.94921875	1318420.8125
P22626	Heterogeneous nuclear ribonucleoproteins A2/B1 OS=Homo sapiens OX=9606	HNRNPA2B1	67	21	443	20	1	353	37,4	8,95	19	23	22	40	42	38	33	34	29	24	23	23	29	30	34	13	14	13	19	19	18	17	19	18	16	14	14	16	16	18	1	5309642.93603516	5431843.91357422	5429725.20751953	56866771.8984375	58414201.765625	59073182.6269531	14483546.6611328	14602477.4902344
P09493	Tropomyosin alpha-1 chain OS=Homo sapiens OX=9606	TPM1	49	18	442	7	1	284	32,7	4,74	23	26	24	35	35	32	29	24	22	30	29	31	34	35	33	13	12	12	16	17	16	13	11	12	15	14	16	16	16	16	12	9277221.32226563	9050343.70117188	8891948.65429688	89714876.0703125	91880584.8671875	91215049.6484375	14304756.6875	14190850.8222656
P11021	Endoplasmic reticulum chaperone BiP OS=Homo sapiens OX=9606	HSPA5	42	22	430	20	1	654	72,3	5,16	28	25	23	34	30	29	28	32	32	35	32	33	20	23	26	17	18	17	19	19	20	18	20	21	20	19	20	16	17	18	0	2868665.53710938	2960009.77246094	2914775.703125	17161613.6484375	17258434.7890625	16941770.28125	9948167.3125	9930821.71484375
P19013	Keratin, type II cytoskeletal 4 OS=Homo sapiens OX=9606	KRT4	36	18	421	12	1	534	57,3	6,61	36	35	38	47	44	46	27	22	22	17	16	11	22	16	22	4	3	5	4	4	4	9	11	9	10	8	7	13	9	13	1	85238.2421875	95668.91796875	41667.5703125	568482.65625	614969.96875	647409.5	563692.724609375	668058.58203125
P35637	RNA-binding protein FUS OS=Homo sapiens OX=9606	FUS	22	10	419	8	1	526	53,4	9,36	24	24	31	39	37	37	21	25	22	19	21	21	31	33	34	7	7	8	9	9	9	5	5	5	6	5	6	7	8	9	2	9908401.96972656	10422325.7294922	10606792.265625	55042236.7226563	59185661.0722656	58083754.7519531	11697692.9892578	11283258.4365234
Q9NZI8	Insulin-like growth factor 2 mRNA-binding protein 1 OS=Homo sapiens OX=9606	IGF2BP1	44	22	410	19	1	577	63,4	9,20	19	23	27	37	29	37	21	22	27	22	21	23	33	34	35	14	15	17	17	16	17	15	18	16	15	16	16	20	19	19	4	4228449.31152344	4347840.85839844	4440141.8046875	50073612.7578125	50676248.546875	51286323.7890625	8135934.37304688	8086665.22070313
Q14157	Ubiquitin-associated protein 2-like OS=Homo sapiens OX=9606	UBAP2L	37	22	399	22	1	1087	114,5	7,11	29	29	31	33	32	37	24	22	20	18	20	21	31	24	28	18	17	16	20	18	21	12	12	13	12	12	14	15	16	18	0	4375241.50195313	4816723.3984375	4409423.26660156	19803712.2148438	20791748.1347656	20332580.515625	4798125.55957031	4879676.19335938
Q92841	Probable ATP-dependent RNA helicase DDX17 OS=Homo sapiens OX=9606	DDX17	46	28	394	20	1	729	80,2	8,27	21	23	17	35	39	38	18	23	22	23	20	22	29	37	27	18	19	14	25	26	24	18	20	18	21	18	20	23	26	23	11	4147028.41015625	4044414.34472656	3874377.18554688	34909053.3515625	35512202.9609375	35512086.265625	6714190.65039063	6760517.6484375
P17844	Probable ATP-dependent RNA helicase DDX5 OS=Homo sapiens OX=9606	DDX5	50	28	381	20	1	614	69,1	8,92	24	28	21	36	33	38	18	20	20	20	21	20	29	28	25	20	21	18	24	25	24	16	18	19	19	19	19	22	24	19	0	3649564.38085938	3778643.71679688	3635867.63085938	19512992.484375	19986626.9511719	19944188.8242188	4849497.47265625	4588624.74023438
Q05682	Caldesmon OS=Homo sapiens OX=9606	CALD1	33	23	375	23	1	793	93,2	5,66	22	19	23	26	26	27	14	19	21	26	30	25	32	35	30	17	14	17	17	17	15	12	14	17	18	20	16	19	20	18	0	4039600.82226563	4161465.7265625	3888591.44433594	31491729.1269531	31224127.5820313	32233392.7832031	6844283.17285156	6940335.7734375
Q13283	Ras GTPase-activating protein-binding protein 1 OS=Homo sapiens OX=9606	G3BP1	48	14	371	14	1	466	52,1	5,52	27	27	27	27	36	37	21	22	19	21	22	17	22	24	22	12	12	12	13	13	12	10	11	10	10	10	10	12	10	12	0	7459414.7109375	7685047.32617188	7197384.49414063	30408893.0078125	30335034.9609375	31307753.21875	5665458.23828125	5774766.47851563
P14618	Pyruvate kinase PKM OS=Homo sapiens OX=9606	PKM	63	27	370	27	1	531	57,9	7,84	16	24	18	25	33	29	33	37	37	31	32	32	8	7	8	14	16	16	18	20	20	23	25	23	21	21	23	7	7	8	0	2719936.640625	2802801.57226563	2719134.44140625	20730999.8984375	20767393.2265625	21026296.8046875	16165640.375	16143934.3085938
Q5D862	Filaggrin-2 OS=Homo sapiens OX=9606	FLG2	31	37	368	37	1	2391	247,9	8,31	18	19	27	72	72	74	9	6	10	14	8	15	8	10	6	12	14	15	33	34	33	6	6	8	9	6	11	8	6	5	0	1173577.3359375	1209519.0859375	1177432.72070313	16765903.65625	16807587.1689453	17431918.0996094	559380.983398438	486520.98828125
P06733	Alpha-enolase OS=Homo sapiens OX=9606	ENO1	75	25	367	20	1	434	47,1	7,39	18	16	21	23	27	26	35	43	42	33	36	30	5	7	5	13	11	14	16	16	15	18	23	23	17	17	17	5	7	4	5	4858485.13769531	5575765.75195313	5646717.59570313	162952984.3125	172406093.207031	178248835.648438	33969905.7578125	35665364.15625
Q9UPN3	Microtubule-actin cross-linking factor 1, isoforms 1/2/3/5 OS=Homo sapiens OX=9606	MACF1	12	66	364	65	1	7388	837,8	5,39	10	7	6	38	42	42	10	8	9	29	39	31	32	31	30	9	7	5	34	39	39	10	8	7	27	34	28	30	29	27	0	270845.873046875	306313.129882813	232601.71875	6767284.7578125	6846977.96875	6832433.8125	995891.279296875	962048.623046875
P46821	Microtubule-associated protein 1B OS=Homo sapiens OX=9606	MAP1B	25	38	364	38	1	2468	270,5	4,81	11	10	12	21	20	27	37	44	41	29	31	29	18	17	17	10	9	10	18	18	22	30	33	31	25	26	24	16	16	14	0	426493.836914063	547969.967285156	403537.334960938	4725629.875	4346982.375	4305145.37304688	3732101.62109375	3449348.140625
Q00839	Heterogeneous nuclear ribonucleoprotein U OS=Homo sapiens OX=9606	HNRNPU	38	21	361	21	1	825	90,5	6,00	27	23	24	31	27	23	22	20	26	16	22	26	26	26	22	14	11	13	17	17	17	11	11	13	10	12	14	14	13	13	0	4616646.65380859	4710452.140625	4711846.8125	23841007.7265625	26002541.65625	24842268.21875	10511260.7041016	10441069.9550781
Q00610	Clathrin heavy chain 1 OS=Homo sapiens OX=9606	CLTC	34	38	358	38	1	1675	191,5	5,69	7	6	6	27	30	31	36	32	32	39	36	32	13	16	15	6	6	5	25	27	28	31	28	29	29	31	28	12	14	12	0	433580.59765625	500354.005859375	533158.759765625	9141096.42578125	9673609.59375	8885284.765625	5390249.33984375	5297162.515625
Q9UM54	Unconventional myosin-VI OS=Homo sapiens OX=9606	MYO6	39	38	357	38	1	1294	149,6	8,53	9	6	7	36	45	35	12	8	10	29	32	31	33	34	30	9	6	7	33	32	31	9	7	8	23	25	23	25	26	24	0	595939.30859375	602672.314453125	623659.319335938	13085249.0117188	13653540.359375	13771415.8203125	1264961.9140625	1329810.31835938
Q92499	ATP-dependent RNA helicase DDX1 OS=Homo sapiens OX=9606	DDX1	59	33	352	33	1	740	82,4	7,23	23	22	24	23	27	29	17	22	23	20	17	20	32	27	26	20	20	20	20	23	24	17	21	22	17	17	18	25	24	24	0	3093729.61523438	3046449.98046875	2980055.84765625	14183745.5859375	15069613.6210938	14903729.5507813	4501121.58007813	4431975.796875
P14625	Endoplasmin OS=Homo sapiens OX=9606	HSP90B1	44	28	351	27	1	803	92,4	4,84	25	19	17	22	25	23	36	31	33	24	25	26	14	13	18	19	15	16	17	20	18	24	23	24	20	19	20	12	12	15	0	1490748.765625	1530276.04199219	1421534.96875	9439505.48828125	10166295.4140625	10760461.5625	10790858.3007813	10443122.2539063
O43707	Alpha-actinin-4 OS=Homo sapiens OX=9606	ACTN4	53	35	349	23	1	911	104,8	5,44	11	11	13	33	34	33	26	27	29	31	31	28	13	15	14	11	10	10	28	28	27	21	24	23	23	25	23	13	13	13	13	786168.904785156	860721.863769531	667948.123046875	12335603.3203125	12606625.4257813	11040567.5078125	3906083.37109375	3597677.80078125
Q08211	ATP-dependent RNA helicase A OS=Homo sapiens OX=9606	DHX9	43	38	343	38	1	1270	140,9	6,84	13	9	9	33	36	33	23	21	25	15	20	21	27	30	28	12	8	9	26	28	27	18	18	19	14	18	18	22	25	22	0	1124258.09375	1143101.08398438	1060896.58398438	14479233.7109375	15511677	14837490.0546875	4379060.80859375	4492015.34179688
Q8NC51	Plasminogen activator inhibitor 1 RNA-binding protein OS=Homo sapiens OX=9606	SERBP1	50	18	342	18	1	408	44,9	8,65	39	33	33	27	29	25	18	20	17	12	13	15	19	21	21	18	16	16	14	14	14	12	14	12	9	10	12	11	11	13	0	14672487.2861328	14546821.21875	14878842.1796875	38810792.4414063	39234701.84375	39433234.2890625	10472964.7900391	10441333.828125
P12956	X-ray repair cross-complementing protein 6 OS=Homo sapiens OX=9606	XRCC6	43	20	336	20	1	609	69,8	6,64	19	23	19	23	24	26	22	22	24	25	21	22	23	21	22	15	17	15	13	14	16	16	15	17	15	15	15	17	16	16	0	1585668.71484375	1666480.54101563	1494467.33398438	9569276.96875	8861809.48046875	9746383.38671875	4309930.828125	4402998.046875
P78527	DNA-dependent protein kinase catalytic subunit OS=Homo sapiens OX=9606	PRKDC	14	41	333	41	1	4128	468,8	7,12	17	11	17	25	23	22	21	22	28	28	27	24	25	21	22	14	11	13	23	17	20	20	20	23	25	22	23	22	17	19	0	604666.234375	699363.826171875	763871.337890625	5254839.3203125	5375657.8203125	5548433.96875	2463190.703125	2574287.5
Q6KB66	Keratin, type II cytoskeletal 80 OS=Homo sapiens OX=9606	KRT80	38	14	332	13	1	452	50,5	5,67	36	34	35	47	47	48	15	11	13	5	9	7	9	7	9	7	4	6	11	12	11	3	1	2	1	2	2	2	1	1	0	214620.865234375	263206.442382813	260558.654296875	3464778.0859375	3543683.4453125	3544224.828125	73488.560546875	27144.783203125
Q16658	Fascin OS=Homo sapiens OX=9606	FSCN1	57	20	324	20	1	493	54,5	7,24	9	11	7	25	27	27	21	20	19	22	25	28	25	29	29	7	9	7	15	16	16	14	15	10	13	13	18	16	18	19	0	1591425.79394531	1773553.46289063	1639608.50976563	21857901.5429688	22632788.375	23092532.078125	7967993.1328125	7579529.41601563
O75643	U5 small nuclear ribonucleoprotein 200 kDa helicase OS=Homo sapiens OX=9606	SNRNP200	39	57	323	57	1	2136	244,4	6,06	9	12	11	50	53	53	15	13	18	10	11	8	18	21	21	9	11	11	43	45	43	13	13	17	9	10	7	18	20	19	0	1284519.49804688	1293938.25878906	1328778.67773438	16449181.3046875	16629898.109375	16850825.2851563	3069514.27734375	2863816.296875
P13639	Elongation factor 2 OS=Homo sapiens OX=9606	EEF2	50	31	316	31	1	858	95,3	6,83	10	9	9	28	26	30	35	31	33	27	30	26	8	6	8	9	9	8	22	22	25	26	22	22	21	24	20	8	6	8	0	1349863.65234375	1332831.609375	1365282.18701172	11718431.765625	12295181.9257813	13603837.0761719	9397694.94921875	9100610.19335938
Q9UHB6	LIM domain and actin-binding protein 1 OS=Homo sapiens OX=9606	LIMA1	41	23	312	23	1	759	85,2	6,84	18	10	12	24	23	24	13	13	14	24	23	24	32	32	26	12	9	9	15	13	15	11	11	11	17	16	19	18	20	16	0	1358429.59765625	1366668.19726563	1349928.91113281	15791801.2753906	17377604.9951172	17479727.6142578	2912404.72265625	2985975.625
Q14444	Caprin-1 OS=Homo sapiens OX=9606	CAPRIN1	22	12	310	12	1	709	78,3	5,25	24	26	26	20	22	20	17	17	15	18	19	16	24	23	23	11	11	11	10	9	10	9	10	9	9	9	9	11	11	10	0	7785875.34277344	8062092.2890625	7938357.46289063	27498012.734375	27691005.2421875	26854787.0234375	6440190.6953125	6588097.89453125
P10809	60 kDa heat shock protein, mitochondrial OS=Homo sapiens OX=9606	HSPD1	55	24	308	24	1	573	61,0	5,87	19	16	18	22	22	21	28	34	29	24	24	24	8	9	10	14	14	14	15	17	18	21	20	20	16	17	17	7	7	7	0	1845493.88671875	2002128.40234375	1834847.9453125	11267298.4960938	10817701.734375	11126843.0703125	9466566.44140625	9433330.1953125
P30101	Protein disulfide-isomerase A3 OS=Homo sapiens OX=9606	PDIA3	49	22	308	22	1	505	56,7	6,35	18	18	18	20	21	17	32	30	32	29	23	25	11	5	9	14	15	14	16	15	15	20	19	20	18	18	17	10	5	9	0	1894446.0703125	2004762.72851563	1976668.6328125	11446964.6640625	10874613.6484375	11057446.890625	9039980	9528727.91015625
P27797	Calreticulin OS=Homo sapiens OX=9606	CALR	60	16	307	16	1	417	48,1	4,44	17	19	13	26	20	23	27	27	29	23	23	20	14	13	13	9	9	7	12	12	12	12	11	10	11	11	10	7	8	7	0	940063.8984375	1013622.06054688	912586.865234375	6064929.41796875	6256994.31640625	6401395.33203125	7743016.49804688	7762239.06640625
P67936	Tropomyosin alpha-4 chain OS=Homo sapiens OX=9606	TPM4	53	14	299	7	1	248	28,5	4,69	14	16	13	26	26	29	17	16	18	22	18	19	22	22	21	11	12	10	14	14	14	11	11	11	13	13	13	13	12	12	1	1997207.86523438	1903204.58398438	1991392.82421875	16542834.0625	16633474.96875	16273708.390625	4138461.3125	3979913.5078125
Q9UHX1	Poly(U)-binding-splicing factor PUF60 OS=Homo sapiens OX=9606	PUF60	52	19	299	19	1	559	59,8	5,29	22	26	23	24	24	23	16	21	17	23	19	23	12	10	16	13	14	14	15	15	15	12	14	14	13	13	14	9	8	10	0	3883545.54296875	4209249.875	4083985.85351563	13626592.8398438	14464354.4648438	14024291.9609375	4893631.0078125	4696241.16601563
P07951	Tropomyosin beta chain OS=Homo sapiens OX=9606	TPM2	34	14	297	2	1	284	32,8	4,70	13	12	13	24	27	25	16	16	16	22	19	20	23	27	24	11	9	10	12	13	12	9	10	9	13	12	12	13	14	12	5	2324573.27539063	2486324.5234375	2500938.64453125	20390370.65625	21192940.90625	21639150.015625	2722123.45703125	3814656.515625
O00571	ATP-dependent RNA helicase DDX3X OS=Homo sapiens OX=9606	DDX3X	47	24	297	23	1	662	73,2	7,18	14	13	16	27	27	30	15	20	16	14	18	18	20	24	25	13	11	12	21	19	21	14	14	16	12	16	16	16	19	19	0	1331060.59179688	1327163	1244630.67480469	14371241.765625	13990623.6015625	14948400.4375	2477356.65429688	2550977.06640625
Q13263	Transcription intermediary factor 1-beta OS=Homo sapiens OX=9606	TRIM28	42	18	295	18	1	835	88,5	5,77	16	14	13	19	20	16	25	29	25	24	24	31	13	11	15	11	11	10	14	14	13	15	14	15	14	12	15	11	9	11	0	849817.517578125	847547.484375	790652.3828125	5591714.1875	5597147.29296875	5562411.53125	3628993.66894531	3855117.14160156
O75533	Splicing factor 3B subunit 1 OS=Homo sapiens OX=9606	SF3B1	35	31	294	31	1	1304	145,7	7,09	22	24	22	30	29	32	15	11	16	18	18	17	16	13	11	16	19	16	25	26	23	13	11	14	15	17	17	12	11	8	0	1967140.00097656	2077008.87207031	1915439.81054688	11689638.34375	13459668.4804688	12731839.375	2535604.42089844	2561345.86523438
P06753	Tropomyosin alpha-3 chain OS=Homo sapiens OX=9606	TPM3	38	12	292	6	1	285	32,9	4,72	14	16	16	23	22	22	17	16	15	20	19	19	24	24	25	6	6	6	10	10	10	8	7	8	8	8	9	9	9	10	0	915524.8359375	937822.237304688	1055415.71582031	9451185.6015625	9900576.71875	9563931.015625	1755888.7890625	1834515.42773438
O00425	Insulin-like growth factor 2 mRNA-binding protein 3 OS=Homo sapiens OX=9606	IGF2BP3	44	20	290	16	1	579	63,7	8,87	14	17	17	25	28	30	11	13	12	20	15	16	25	24	23	11	13	14	18	18	19	10	11	10	15	13	13	18	17	18	1	1211524.41894531	1270276.83203125	1202742.50585938	15961100.1796875	16706929.2734375	16265150.1640625	2168876.91601563	2087986.70117188
P11940	Polyadenylate-binding protein 1 OS=Homo sapiens OX=9606	PABPC1	35	18	287	12	1	636	70,6	9,50	16	19	20	26	26	22	15	15	14	14	13	13	25	23	26	13	12	13	17	16	16	13	13	13	10	12	11	14	14	16	9	3041715.39550781	3307250.4765625	3014833.08984375	35259207.9960938	34669484.7695313	34988345.078125	4645153.1171875	4488834.5390625
P31943	Heterogeneous nuclear ribonucleoprotein H OS=Homo sapiens OX=9606	HNRNPH1	54	15	284	10	1	449	49,2	6,30	6	10	6	23	28	25	15	15	13	16	18	18	27	34	30	4	7	5	12	15	13	9	9	8	9	10	10	14	15	14	5	972207.03125	1179770.77050781	1060018.00390625	21427141.7421875	21745881.4140625	22863361.8203125	4980147.05664063	4600868.42382813
P52272	Heterogeneous nuclear ribonucleoprotein M OS=Homo sapiens OX=9606	HNRNPM	46	23	281	23	1	730	77,5	8,70	9	9	12	29	35	31	12	10	13	19	20	20	19	21	22	9	7	8	17	20	19	10	8	11	12	14	14	14	16	15	0	1051749.84179688	1104805.57714844	1013720.2734375	18930171.8164063	19593582.8984375	19485628.828125	2216877.51953125	2320411.00195313
Q6P2Q9	Pre-mRNA-processing-splicing factor 8 OS=Homo sapiens OX=9606	PRPF8	31	54	281	54	1	2335	273,4	8,84	16	14	12	46	48	43	11	15	13	8	10	10	10	11	14	16	11	12	37	42	40	9	14	12	8	9	8	10	11	13	0	1103137.39160156	1068238.5546875	1001351.62011719	12942084.1171875	12730321.171875	13143527.421875	2163152.87695313	2229749.64648438
P12814	Alpha-actinin-1 OS=Homo sapiens OX=9606	ACTN1	55	33	276	21	1	892	103,0	5,41	8	8	6	31	27	33	22	24	19	23	19	25	9	10	12	8	7	6	25	23	25	19	20	16	18	15	19	9	8	10	0	333071.817382813	340429.850585938	368233	5331995.3828125	5644112	5609989.9296875	1505070.37695313	1726888.68359375
P43243	Matrin-3 OS=Homo sapiens OX=9606	MATR3	35	21	273	21	1	847	94,6	6,25	11	15	9	28	29	27	14	16	16	16	12	17	21	21	21	7	10	7	20	19	19	11	10	11	13	10	12	14	15	13	0	611411.930664063	579708.526367188	537902.262695313	10665982.3710938	9838364.29296875	11200122.3828125	1622808.484375	1545952.23632813
Q16555	Dihydropyrimidinase-related protein 2 OS=Homo sapiens OX=9606	DPYSL2	62	23	271	19	1	572	62,3	6,38	14	12	10	21	21	18	31	24	27	22	20	20	11	10	10	10	11	10	19	19	15	18	18	18	18	17	17	10	8	9	4	1130127.23925781	1134265.99023438	1129558.31054688	7474373.0390625	7763875.42578125	7813297.0234375	7657698.56640625	7462129.4609375
Q16352	Alpha-internexin OS=Homo sapiens OX=9606	INA	51	22	267	17	1	499	55,4	5,40	6	8	8	27	27	26	10	9	8	21	21	21	25	23	27	5	7	6	17	18	17	7	8	7	15	14	14	18	17	19	0	507803.837890625	553295.637695313	524558.009765625	6362134.109375	6626675.546875	6347267.03515625	598001.8359375	737151.1015625
P55072	Transitional endoplasmic reticulum ATPase OS=Homo sapiens OX=9606	VCP	49	28	266	28	1	806	89,3	5,26	11	9	8	26	27	26	27	29	26	26	27	22	1	1		9	9	7	20	21	19	19	20	21	18	19	15	1	1		0	587228.580078125	754175.301757813	822200.509765625	10394147.8125	10435404.6796875	9290181.8203125	4930195.13671875	4739790.20898438
P52907	F-actin-capping protein subunit alpha-1 OS=Homo sapiens OX=9606	CAPZA1	67	11	265	10	1	286	32,9	5,69	14	11	11	28	26	20	17	10	14	15	17	19	22	21	20	8	8	7	11	11	11	10	9	8	11	11	11	11	10	10	0	1356177.234375	1415510.8046875	1360184.55859375	20880344.1523438	21982148.921875	21635616.5625	2646740.25390625	2942771.98828125
P19338	Nucleolin OS=Homo sapiens OX=9606	NCL	24	14	265	14	1	710	76,6	4,70	15	12	12	17	17	19	19	21	20	18	18	20	21	19	17	13	11	11	13	13	12	14	14	14	14	13	13	14	13	13	0	2559198.77246094	2566877.89160156	2758369.99658203	21416415.7226563	22041693.4726563	23195399.6015625	11241363.25	11759603.6757813
P36578	60S ribosomal protein L4 OS=Homo sapiens OX=9606	RPL4	43	21	264	21	1	427	47,7	11,06	12	11	12	24	17	23	21	19	22	20	20	17	13	17	16	9	9	9	16	15	17	17	15	17	14	15	14	12	15	14	0	1433199.25585938	1458522.28320313	1411750.3984375	19089565	19593280.3515625	19028827.671875	5518451.58984375	5241700.55078125
P07355	Annexin A2 OS=Homo sapiens OX=9606	ANXA2	56	19	264	19	1	339	38,6	7,75	20	20	20	23	21	21	15	19	21	18	16	18	13	8	11	16	17	16	18	16	17	15	16	17	15	15	15	10	8	10	0	2371786.0859375	2349908.24023438	2372785.37109375	27321206.09375	27732910.71875	27862388.265625	8292637.1171875	8221741.34765625
P49321	Nuclear autoantigenic sperm protein OS=Homo sapiens OX=9606	NASP	49	24	264	24	1	788	85,2	4,30	12	14	13	15	21	18	26	28	25	25	25	22	5	7	8	10	11	9	12	15	13	18	20	17	15	18	15	5	5	6	0	751184.533203125	814062.791015625	752888.258789063	4435972.67578125	4937097.26953125	5059965.359375	5602393.71875	5192462.90234375
P51114	Fragile X mental retardation syndrome-related protein 1 OS=Homo sapiens OX=9606	FXR1	46	23	263	22	1	621	69,7	6,15	8	10	7	30	37	33	12	6	4	8	5	8	30	31	34	7	10	7	21	21	20	10	6	4	7	5	6	19	17	22	1	600663.328125	568085.559570313	578695.364257813	17997745.28125	18687063.21875	18974014.9296875	1156922.88671875	921187.44140625
P62701	40S ribosomal protein S4, X isoform OS=Homo sapiens OX=9606	RPS4X	68	19	263	12	1	263	29,6	10,15	15	14	12	19	24	20	16	14	17	19	22	16	20	16	19	13	12	10	13	16	15	13	13	14	15	16	12	16	14	15	7	2514935.02148438	2561778.45507813	2684188.71972656	17529820.4726563	17340031.1171875	17549054.5195313	5290056.17773438	5281630.30273438
P39023	60S ribosomal protein L3 OS=Homo sapiens OX=9606	RPL3	38	13	260	13	1	403	46,1	10,18	14	11	11	22	24	21	12	18	19	20	17	16	18	20	17	9	8	9	12	12	10	8	12	12	12	10	10	11	13	11	0	1649480.36230469	1659588.765625	1639888.81640625	15615039.8046875	15189259.9765625	15972615.03125	4878547.29296875	4635835.46875
P23396	40S ribosomal protein S3 OS=Homo sapiens OX=9606	RPS3	70	17	259	17	1	243	26,7	9,66	14	16	12	20	19	17	16	19	22	18	19	18	16	16	17	10	11	10	14	15	14	13	14	16	15	16	14	12	12	13	0	2084732.54296875	2174376.40234375	1977887.2265625	18011021.390625	18511635.90625	18160230.1953125	5049561.09765625	5214924.57421875
O00159	Unconventional myosin-Ic OS=Homo sapiens OX=9606	MYO1C	35	28	258	27	1	1063	121,6	9,41	11	12	10	26	29	26	6	8	5	22	25	23	18	20	17	8	9	8	24	25	23	5	7	5	20	21	19	17	16	16	0	580803.345703125	653164.461914063	589668.696289063	8356724.7578125	8994185.3125	9511842.30859375	1040524.71679688	1080179.88964844
Q15393	Splicing factor 3B subunit 3 OS=Homo sapiens OX=9606	SF3B3	33	26	258	26	1	1217	135,5	5,26	18	19	18	20	24	25	11	16	11	15	20	12	15	14	20	12	13	13	17	18	19	8	10	9	10	13	9	12	11	15	0	1859806.9140625	1889233.38671875	1767772.72265625	21396533.84375	21771903.703125	21846904.6875	4438890.94921875	4385573.61328125
P47756	F-actin-capping protein subunit beta OS=Homo sapiens OX=9606	CAPZB	52	11	257	11	1	277	31,3	5,59	14	14	14	23	22	21	15	13	12	16	19	15	20	21	18	8	10	10	10	10	11	9	8	7	8	8	8	10	10	10	0	1040355.21679688	977858.84765625	1009398.8828125	23303851.7578125	24027153.9609375	22844668.59375	2860566.71484375	2924672.1171875
P67809	Nuclease-sensitive element-binding protein 1 OS=Homo sapiens OX=9606	YBX1	47	11	250	7	1	324	35,9	9,88	12	12	15	21	21	23	16	13	16	14	14	13	20	19	21	6	6	7	9	9	10	8	7	8	7	6	6	7	7	9	4	1976105.046875	1952245.02148438	1940852.1171875	16069185.0507813	16981288.9736328	16433506.2109375	4006112.53662109	3926746.11767578
P13010	X-ray repair cross-complementing protein 5 OS=Homo sapiens OX=9606	XRCC5	62	31	249	31	1	732	82,7	5,81	7	6	8	30	23	25	26	20	24	14	13	16	10	15	12	6	6	7	24	17	17	21	17	19	12	13	13	8	13	10	0	3881897.30566406	4011881.11914063	3780494.95898438	21942142.2402344	22106271.2734375	22958553.9003906	7550922.44140625	6641447.95507813
P19012	Keratin, type I cytoskeletal 15 OS=Homo sapiens OX=9606	KRT15	40	18	248	7	1	456	49,2	4,77	14	15	14	36	33	34	12	9	14	13	11	8	11	12	12	6	8	7	13	12	11	7	6	7	7	7	5	8	8	8	0				600837.8046875	591480.734375	574463.8515625
Q01844	RNA-binding protein EWS OS=Homo sapiens OX=9606	EWSR1	14	7	246	7	1	656	68,4	9,33	14	15	13	18	21	21	13	13	14	15	14	12	21	20	22	5	5	5	7	7	7	5	6	5	6	6	5	7	6	6	0	1630298.69335938	1728237.22265625	1697536.10205078	19411307.125	20253842.640625	19468312.59375	3471488.54101563	3295881.81835938
P62937	Peptidyl-prolyl cis-trans isomerase A OS=Homo sapiens OX=9606	PPIA	76	11	246	10	1	165	18,0	7,81	8	13	10	17	18	17	23	27	26	19	24	21	8	8	7	6	8	9	10	10	9	11	11	11	9	10	9	7	6	6	1	1833370.96191406	1956306.22851563	1791290.56347656	13498780.8554688	14664578.71875	14501746.2851563	11400317.2109375	11918557.1269531
P04075	Fructose-bisphosphate aldolase A OS=Homo sapiens OX=9606	ALDOA	64	18	240	17	1	364	39,4	8,09	11	14	15	19	17	19	22	27	26	19	19	17	6	3	6	8	10	10	12	13	11	14	16	17	12	12	11	5	3	5	1	1110882.73828125	1254006.08886719	1223569.01464844	9326420.30078125	9651692.6328125	10151136.625	6153309.2265625	6189851.40234375
P12277	Creatine kinase B-type OS=Homo sapiens OX=9606	CKB	43	12	238	12	1	381	42,6	5,59	12	16	14	11	14	14	24	26	27	24	25	20	4	2	5	8	9	8	9	10	10	12	11	12	12	12	10	4	2	4	0	1099856.28222656	1219242.93066406	1144134.11132813	6859305.26953125	6571078.2421875	7438928.09375	10018085.3398438	9997709.3359375
P62258	14-3-3 protein epsilon OS=Homo sapiens OX=9606	YWHAE	67	15	237	13	1	255	29,2	4,74	12	13	11	17	16	17	21	17	22	20	21	23	10	8	9	8	10	6	10	11	12	13	12	13	11	12	13	6	6	6	3	2484011.63476563	2553808.3828125	2566072.421875	21301600.828125	21669630.4375	21304196.8632813	10567374.1601563	10398398.4375
P06702	Protein S100-A9 OS=Homo sapiens OX=9606	S100A9	86	8	234	8	1	114	13,2	6,13	13	13	12	42	34	34	11	8	6	13	12	11	8	8	9	5	4	4	7	7	8	5	2	3	5	4	5	4	3	4	0	2212451.13378906	2283793.01074219	2057968.40722656	119785900.367188	118889433.640625	125511912.9375	3509837.9140625	3217076.1953125
Q07157	Tight junction protein ZO-1 OS=Homo sapiens OX=9606	TJP1	28	32	232	32	1	1748	195,3	6,70	5	5	5	15	15	19	5	5	3	24	13	15	36	34	33	5	5	5	14	14	16	5	5	3	18	11	13	28	25	28	0	491130.377929688	468462.84765625	466358.168945313	7061958.7265625	6430140.05664063	6818709.68945313	1011659.11328125	953868.197265625
Q9UPQ0	LIM and calponin homology domains-containing protein 1 OS=Homo sapiens OX=9606	LIMCH1	34	26	232	26	1	1083	121,8	6,47	5	8	7	18	23	25	4	5	7	23	17	22	25	22	21	5	8	7	15	20	20	4	5	6	18	16	19	20	19	16	0	401414.724609375	404788.330078125	372754.18359375	5532499.4375	5361850.2578125	5459775.1015625	720106.7734375	818494.154296875
P51991	Heterogeneous nuclear ribonucleoprotein A3 OS=Homo sapiens OX=9606	HNRNPA3	45	16	231	15	1	378	39,6	9,01	12	11	9	21	20	23	14	14	17	10	12	13	14	18	23	7	8	7	11	13	14	8	9	11	6	9	8	10	11	12	0	1042695.18066406	985534.408203125	1015652.69970703	11988376.921875	14935256.90625	15260378.8613281	4273409.52734375	4451173.06640625
Q12906	Interleukin enhancer-binding factor 3 OS=Homo sapiens OX=9606	ILF3	32	21	229	21	1	894	95,3	8,76	12	15	11	22	23	21	15	12	13	11	10	12	14	23	15	8	12	7	18	20	16	12	11	11	10	9	8	10	16	12	0	893143.163085938	853078.096679688	899497.57421875	8662033.015625	9424700.0390625	9194416.30078125	2599455.21484375	2615128.43554688
Q05707	Collagen alpha-1(XIV) chain OS=Homo sapiens OX=9606	COL14A1	27	37	225	37	1	1796	193,4	5,30	3	3	2	12	13	16	5	7	9	10	11	9	36	45	44	3	3	2	12	12	16	5	7	7	10	11	9	30	33	34	0	227958.49609375	262431.11328125	265921.068359375	4124968.41601563	4424675.65625	4200256.203125	936259.564453125	821875.02734375
Q9NYL9	Tropomodulin-3 OS=Homo sapiens OX=9606	TMOD3	70	16	225	16	1	352	39,6	5,19	12	13	10	21	25	24	6	8	4	15	17	13	16	21	20	9	10	8	14	15	15	6	7	3	9	10	7	12	13	12	0	1140542.49609375	1204023.80371094	1104285.43847656	15978714.8359375	15407393.6875	16043874.421875	1843144.33984375	2044312.8359375
P27348	14-3-3 protein theta OS=Homo sapiens OX=9606	YWHAQ	43	12	223	10	1	245	27,7	4,78	12	12	9	12	15	13	15	16	19	22	22	21	13	11	11	8	7	4	8	8	8	7	8	9	11	11	10	8	7	7	0	406241.548828125	422122.498046875	477239.09375	6921795.21875	7366133.140625	7699482.2578125	2211821.10742188	3022631.26953125
P14866	Heterogeneous nuclear ribonucleoprotein L OS=Homo sapiens OX=9606	HNRNPL	51	17	222	16	1	589	64,1	8,22	11	10	17	21	27	21	14	12	14	14	11	11	13	12	14	10	8	11	12	15	13	10	10	9	9	9	8	9	7	7	1	767565.8203125	756446.783203125	703528.028320313	9959108.4609375	10542384.5390625	10093843.9921875	2058052.94921875	2138310.36523438
Q86YZ3	Hornerin OS=Homo sapiens OX=9606	HRNR	15	11	222	11	1	2850	282,2	10,04	13	18	14	11	14	14	21	21	20	13	13	10	14	14	12	8	10	9	9	9	10	10	11	11	7	7	7	9	9	8	0	643483.328613281	635220.708496094	576546.248046875	1067741.83398438	1184086.18945313	1192432.57080078	888698.389648438	934576.503417969
Q14315	Filamin-C OS=Homo sapiens OX=9606	FLNC	13	25	222	18	1	2725	290,8	5,97	6	8	8	15	15	13	19	21	18	18	16	20	13	15	17	5	6	6	13	12	11	15	18	16	14	13	16	11	12	12	0	134303.349609375	129268.15234375	105105.202148438	1310058.03125	1298119.20703125	1323003.984375	763457.06640625	963474.369140625
P62269	40S ribosomal protein S18 OS=Homo sapiens OX=9606	RPS18	55	12	221	12	1	152	17,7	10,99	16	17	20	16	16	14	15	13	16	12	15	12	15	10	14	9	9	10	10	10	9	10	9	11	9	10	9	9	7	9	0	6877411.06445313	7011601.578125	6852560.75488281	22216376.8515625	22810255.78125	22577192.296875	6180332.34765625	6155958.76367188
P14649	Myosin light chain 6B OS=Homo sapiens OX=9606	MYL6B	39	7	219	4	1	208	22,8	5,73	8	9	10	23	17	20	12	11	14	12	13	11	18	22	19	4	5	4	7	6	5	5	5	5	6	6	5	6	6	6	0	132288.31640625	135477.35546875	177076.16796875	1939229.734375	1880211.6953125	1940453.953125	246583.33203125	253685.49609375
Q07065	Cytoskeleton-associated protein 4 OS=Homo sapiens OX=9606	CKAP4	46	21	219	21	1	602	66,0	5,92	16	15	16	20	23	22	14	12	14	12	10	13	10	12	10	15	14	15	17	19	17	13	11	12	11	10	12	10	11	10	0	1667487.25	1740321.47265625	1745330.45898438	8088942.234375	8331783.4296875	8401419.859375	2609170.9296875	2551544.7421875
P13667	Protein disulfide-isomerase A4 OS=Homo sapiens OX=9606	PDIA4	45	25	217	25	1	645	72,9	5,07	9	12	10	11	11	9	29	25	27	22	27	20	1	1	3	8	11	9	9	11	7	21	19	20	15	17	13	1	1	2	0	791057.244140625	760348.3046875	808985.483886719	3782486.53320313	4170801.09179688	3739535.33984375	4335133.73046875	4464889.33203125
Q9UN86	Ras GTPase-activating protein-binding protein 2 OS=Homo sapiens OX=9606	G3BP2	41	14	216	14	1	482	54,1	5,55	12	14	12	22	23	16	9	8	12	10	10	8	22	17	21	8	8	10	11	12	10	7	6	8	6	5	4	11	10	10	0	3711727.94140625	4012667.05273438	3981227.44042969	21034481.828125	21047793.953125	21077184.0859375	3254447.5703125	2981807.98242188
O95425	Supervillin OS=Homo sapiens OX=9606	SVIL	20	28	215	28	1	2214	247,6	6,98	4	7	2	18	21	18	6	3	4	16	23	17	27	28	21	3	5	2	14	16	16	4	3	4	12	18	15	23	23	19	0	210001.521484375	234702.352539063	144641.234375	3856740.58203125	4027020.15039063	3766561.91015625	3019643.86328125	3086161.52929688
Q8N1N4	Keratin, type II cytoskeletal 78 OS=Homo sapiens OX=9606	KRT78	49	21	213	16	1	520	56,8	6,02	18	17	21	23	23	24	12	7	13	7	12	9	9	10	8	15	13	17	19	18	18	10	7	10	7	9	8	6	8	6	1	1146609.6875	1293982.75195313	1186967.8671875	10542776.015625	10876688.1054688	10685380.9453125	954298.99609375	1007355.86132813
P63104	14-3-3 protein zeta/delta OS=Homo sapiens OX=9606	YWHAZ	52	14	213	12	1	245	27,7	4,79	14	11	10	15	13	13	20	16	20	19	16	20	9	7	10	9	7	5	9	8	8	10	9	10	11	8	9	5	5	6	0	1021491.76171875	1037160.80273438	932014.401367188	9862237.77734375	9418729.61132813	9785534.47070313	5265699.73046875	5465906.91601563
P46940	Ras GTPase-activating-like protein IQGAP1 OS=Homo sapiens OX=9606	IQGAP1	33	36	212	36	1	1657	189,1	6,48	6	5	2	26	25	30	5	10	12	19	20	18	11	14	9	4	4	2	23	23	27	4	8	9	16	16	15	9	9	8	0	326795.852539063	277494.6015625	237678.479492188	5487202.0625	5322335.24609375	5803127.328125	1129532.59570313	967596.591796875
P06748	Nucleophosmin OS=Homo sapiens OX=9606	NPM1	41	9	211	9	1	294	32,6	4,78	9	14	13	21	20	19	9	11	10	17	17	17	12	12	10	5	6	5	8	8	9	5	6	5	5	6	6	6	6	6	0	2313184.99023438	2289223.5703125	2274689.38671875	24167761.7421875	25778363.375	26350567.5	7717639.21875	8032910.76953125
Q14204	Cytoplasmic dynein 1 heavy chain 1 OS=Homo sapiens OX=9606	DYNC1H1	13	45	209	45	1	4646	532,1	6,40	2	2	2	21	14	15	28	23	26	24	27	24			1	2	2	2	20	14	14	25	21	26	22	25	23			1	0	130525.140625	175636.197265625	219309.303710938	3441869	3576110.8515625	3703532.1640625	2560664.0234375	2371104.91015625
Q15459	Splicing factor 3A subunit 1 OS=Homo sapiens OX=9606	SF3A1	33	19	208	19	1	793	88,8	5,22	16	23	16	24	23	18	10	10	9	9	8	12	9	12	9	13	13	13	16	16	14	8	8	8	7	6	8	7	7	7	0	1507562.50195313	1543777.96875	1445384.22265625	8466737.05078125	8789819.1171875	8728815.953125	1435834.11523438	1506382.69921875
Q01581	Hydroxymethylglutaryl-CoA synthase, cytoplasmic OS=Homo sapiens OX=9606	HMGCS1	49	19	207	19	1	520	57,3	5,41	7	12	12	14	9	11	21	24	23	15	21	17	6	7	8	6	10	9	12	9	10	14	17	17	12	14	12	6	4	6	0	1146438.2265625	1218749.50195313	1111905.32421875	6734493.4921875	6869788.984375	7305717.4296875	7361105.0078125	7304661.66015625
Q86V81	THO complex subunit 4 OS=Homo sapiens OX=9606	ALYREF	47	7	205	7	1	257	26,9	11,15	20	19	23	19	15	18	10	11	13	12	11	8	9	8	9	7	7	7	7	7	7	6	6	7	6	6	6	6	6	7	0	3368796.12109375	3575094.609375	3503797.8984375	14707993.1484375	15964549.390625	15987803.203125	2967375.5546875	2933773.265625
Q9ULV4	Coronin-1C OS=Homo sapiens OX=9606	CORO1C	31	15	204	15	1	474	53,2	7,08	12	9	8	15	15	13	11	10	11	16	16	16	16	17	19	10	8	7	12	12	11	10	10	11	13	13	14	13	14	15	0	979235.178710938	1015879.9453125	962957.026367188	11622219.078125	12130605.546875	12169549.1796875	2641063.20898438	2606374.08691406
P05388	60S acidic ribosomal protein P0 OS=Homo sapiens OX=9606	RPLP0	56	12	204	12	1	317	34,3	5,97	10	10	12	16	15	17	15	14	13	16	12	14	14	13	13	7	7	8	11	10	11	11	10	9	12	9	8	10	10	9	0	1087644.81445313	1180967.34570313	1123861.33007813	18830363.65625	18632793.796875	19098762.25	3432915.34375	3558325.23046875
P09874	Poly [ADP-ribose] polymerase 1 OS=Homo sapiens OX=9606	PARP1	25	19	202	19	1	1014	113,0	8,88	10	10	11	15	13	14	15	13	16	13	13	12	14	15	18	9	10	7	13	11	10	13	11	13	11	11	12	11	11	14	0	671665.486328125	755556.977539063	664726.935546875	4742811.390625	4903386.15234375	5302059.9609375	1908050.65234375	1993969.265625
Q02413	Desmoglein-1 OS=Homo sapiens OX=9606	DSG1	30	23	202	23	1	1049	113,7	5,03	17	20	21	31	34	30	6	5	10	3	5	5	4	6	5	13	14	16	16	17	16	6	4	8	3	5	4	4	6	5	0	1368534.87890625	1443085.203125	1523785.92871094	17436734.5	17790512.7382813	17966022.5703125	1355676.12011719	1226818.20703125
P14923	Junction plakoglobin OS=Homo sapiens OX=9606	JUP	61	31	202	26	1	745	81,7	6,14	13	13	13	38	40	38	4	8	5	6	7	5	4	6	2	12	12	13	27	29	26	4	8	5	6	6	5	3	6	2	6	1129599.88378906	1227213.4921875	1288285.24804688	18462089.5664063	18320975.5078125	18481746.4296875	1307710.1328125	1276090.23828125
P26368	Splicing factor U2AF 65 kDa subunit OS=Homo sapiens OX=9606	U2AF2	43	13	201	13	1	475	53,5	9,09	14	21	17	23	23	21	8	9	9	7	13	9	8	10	9	9	10	9	10	11	11	7	7	7	4	7	6	6	7	6	0	2617742.39355469	2654999.19921875	2545311.19140625	18621401.734375	19374377.515625	19762243.40625	3008289.671875	3226779.52734375
P62241	40S ribosomal protein S8 OS=Homo sapiens OX=9606	RPS8	58	11	201	11	1	208	24,2	10,32	10	9	10	15	15	15	16	16	13	14	13	14	13	13	15	8	8	7	10	10	10	11	11	10	10	10	10	10	10	11	0	2066054.14453125	2063121.07421875	1911834.43554688	16725898.453125	17358724.203125	17983987.359375	6316686.96484375	6218184.140625
Q15365	Poly(rC)-binding protein 1 OS=Homo sapiens OX=9606	PCBP1	47	10	196	7	1	356	37,5	7,09	10	13	9	19	19	15	15	13	15	17	13	14	8	10	6	7	7	7	9	9	8	9	8	9	9	8	8	7	7	5	5	641354.65625	673973.58203125	600178.1328125	6761366.9375	7261070.296875	7265020.234375	3455164.765625	3528401.01953125
P29966	Myristoylated alanine-rich C-kinase substrate OS=Homo sapiens OX=9606	MARCKS	45	10	195	10	1	332	31,5	4,45	13	13	11	7	9	9	20	16	20	17	15	15	10	11	9	9	9	9	7	8	8	10	10	10	10	10	10	7	8	8	0	1294316.85205078	1365658.36132813	1291928.22070313	4558949.15625	4538656.8828125	4498542.546875	6219298.68164063	6524616.25
P42167	Lamina-associated polypeptide 2, isoforms beta/gamma OS=Homo sapiens OX=9606	TMPO	50	14	194	6	1	454	50,6	9,38	13	14	12	13	13	17	13	12	13	11	12	9	12	14	16	10	10	10	12	12	12	11	10	10	10	10	9	10	12	12	8	1937812.2265625	1902116.08203125	1829448.79492188	6348557.1328125	5799367.01171875	6131394.3046875	2336658.265625	2329958.14453125
Q13310	Polyadenylate-binding protein 4 OS=Homo sapiens OX=9606	PABPC4	30	16	193	10	1	644	70,7	9,26	7	11	12	18	18	15	10	12	7	8	8	8	20	18	21	6	8	8	15	15	14	9	10	7	6	8	7	13	14	15	0	724019.47265625	751182.072265625	778707.645996094	6222178.31640625	6178053.796875	6435165.5390625	1122075.4296875	1096122.54296875
P20700	Lamin-B1 OS=Homo sapiens OX=9606	LMNB1	42	20	192	19	1	586	66,4	5,16	8	7	8	11	13	10	22	17	19	16	16	15	11	9	10	7	6	6	11	12	9	16	15	16	15	15	13	10	8	9	1	881088.286132813	951387.502441406	840021.755859375	5428258.85742188	5248822.41015625	5172319.890625	3469083.3359375	3346058.67578125
P63244	Receptor of activated protein C kinase 1 OS=Homo sapiens OX=9606	RACK1	74	17	192	17	1	317	35,1	7,69	6	8	3	16	17	15	20	19	20	14	15	16	6	8	9	5	6	3	12	14	12	15	14	15	11	12	12	5	7	7	0	759341.22265625	843576.30859375	705002.453125	7585761.46875	7759865.8125	7798611.6015625	5835571.6015625	5776698.9765625
P26599	Polypyrimidine tract-binding protein 1 OS=Homo sapiens OX=9606	PTBP1	53	15	191	14	1	531	57,2	9,17	8	5	8	20	24	29	8	8	11	7	12	11	15	12	13	5	5	6	13	15	15	7	8	6	6	6	8	8	7	8	2	448032.821289063	503627.680664063	467881.880859375	8250330.890625	8988936.7265625	9083389.765625	981968.28125	1056423.4453125
O43143	Pre-mRNA-splicing factor ATP-dependent RNA helicase DHX15 OS=Homo sapiens OX=9606	DHX15	43	28	191	28	1	795	90,9	7,46	13	16	13	27	32	29	5	5	6	6	5	10	10	5	9	10	13	12	19	22	19	5	5	4	5	5	8	9	3	7	0	1144864.17382813	1113706.89746094	1131802.5	12106106.6796875	12633751.5585938	12704866.1640625	1580588.64648438	1387478.13867188
Q9Y2W1	Thyroid hormone receptor-associated protein 3 OS=Homo sapiens OX=9606	THRAP3	22	16	189	15	1	955	108,6	10,15	11	12	13	23	21	22	11	9	9	5	6	8	15	10	14	9	10	10	14	15	14	9	7	7	5	6	7	12	10	10	0	887394.142578125	909529.330078125	876007.477539063	11096035.5859375	11017873.8710938	10936557.0664063	1159279.609375	1087650.20117188
P38646	Stress-70 protein, mitochondrial OS=Homo sapiens OX=9606	HSPA9	29	15	189	15	1	679	73,6	6,16	7	10	12	15	15	14	15	12	18	13	15	14	9	9	11	6	8	10	12	11	12	12	10	12	10	10	10	8	9	9	0	998565.587890625	1038085.63574219	987489.267578125	7095314.25	7492564.140625	7629694.9609375	2965305.8828125	2904203.68164063
P46783	40S ribosomal protein S10 OS=Homo sapiens OX=9606	RPS10	35	7	188	7	1	165	18,9	10,15	17	11	17	13	15	15	13	12	12	11	11	9	10	11	11	6	5	6	5	5	5	6	6	6	5	5	5	6	6	6	0	2644985.86523438	3145291.2265625	2840670.4765625	10447224.6640625	10921837.2421875	10685536.84375	2907314	2742523.16796875
P60174	Triosephosphate isomerase OS=Homo sapiens OX=9606	TPI1	69	14	186	14	1	286	30,8	5,92	8	10	8	18	17	14	15	16	19	17	17	20	2	2	3	7	10	7	13	13	11	12	13	13	13	12	13	2	2	2	0	910595.775390625	1191785.65625	1099579.12109375	9456064.9453125	8567452.69726563	8879483.34375	5948909.95117188	4987609.70898438
Q15029	116 kDa U5 small nuclear ribonucleoprotein component OS=Homo sapiens OX=9606	EFTUD2	50	33	184	33	1	972	109,4	5,00	6	11	10	35	35	35	8	7	7	5	3	3	2	4	13	6	9	9	29	29	29	7	7	7	5	3	3	2	4	10	0	664148.98828125	754966.56640625	684253.841796875	11463053.3046875	10949497.875	11073682.4921875	1433427.22460938	1281840.5546875
P0DP25	Calmodulin-3 OS=Homo sapiens OX=9606	CALM3	81	8	182	7	1	149	16,8	4,22	10	10	10	18	14	20	11	11	8	12	9	9	13	11	16	5	5	5	6	6	6	6	6	5	5	5	4	6	5	7	1	5997098.109375	6089043.56835938	6171931.21875	40086154.4375	40557635.890625	40106009.6171875	10647666.515625	10358954.078125
Q9NYF8	Bcl-2-associated transcription factor 1 OS=Homo sapiens OX=9606	BCLAF1	25	18	180	17	1	920	106,1	9,98	7	8	10	25	29	22	9	7	7	9	10	7	9	10	11	6	7	8	15	17	15	8	7	6	6	7	6	7	8	9	1	1016115.52246094	977715.46875	939789.865234375	12106710.0039063	12256311.4453125	12566019.421875	1249084.2890625	1162815.16601563
Q5T749	Keratinocyte proline-rich protein OS=Homo sapiens OX=9606	KPRP	40	15	179	15	1	579	64,1	8,27	17	13	19	29	27	26	3	3	2	9	8	8	7	4	4	11	8	12	14	14	13	3	3	2	6	7	7	5	3	3	0	1604226.32617188	1742775.43554688	1783452.3359375	11515220.15625	11804378.5	12017794.0585938	499632.576660156	492761.2421875
P06576	ATP synthase subunit beta, mitochondrial OS=Homo sapiens OX=9606	ATP5F1B	55	20	178	20	1	529	56,5	5,40	9	9	6	14	15	16	17	19	12	20	16	16	4	2	3	7	7	6	12	12	13	13	17	10	14	12	12	3	1	2	0	846143.5703125	784259.0546875	804489.318359375	7311691.42578125	7589587.97265625	7253000.796875	3605447.5390625	3717617.37890625
Q13627	Dual specificity tyrosine-phosphorylation-regulated kinase 1A OS=Homo sapiens OX=9606	DYRK1A	39	23	177	23	1	763	85,5	8,75										32	30	35	28	28	24										17	19	21	17	16	15	0	71806.78125	101560.079101563	106449.390625	3100236.6484375	3752313.75	4185393.16796875	373916.125	472495.13671875
P27816	Microtubule-associated protein 4 OS=Homo sapiens OX=9606	MAP4	25	18	177	18	1	1152	120,9	5,43	11	10	11	15	11	11	11	14	13	12	13	17	11	9	8	9	9	10	12	10	10	11	13	13	11	12	12	10	9	7	0	907378.8515625	887618.603515625	848653.600585938	4587851.015625	5036085.1640625	4883793.3125	2531592.0390625	2351588.09765625
Q02952	A-kinase anchor protein 12 OS=Homo sapiens OX=9606	AKAP12	27	28	176	28	1	1782	191,4	4,41	7	8	4	7	8	8	21	24	21	19	22	19	2	2	4	6	7	3	5	7	7	19	18	18	17	19	15	2	2	4	0	290594.586914063	210265.60546875	268698.9375	1540759.89453125	1523356.86328125	1552286.90234375	1998172.02734375	2165389.31640625
P18206	Vinculin OS=Homo sapiens OX=9606	VCL	24	19	176	19	1	1134	123,7	5,66	11	10	12	8	11	13	16	19	18	17	19	18	1	2	1	10	8	11	8	10	10	14	16	15	15	14	14	1	1	1	0	670478.494140625	694203.7265625	693837.232421875	3823809.03125	3704280.359375	3564323.3515625	2838647.8125	2897788.16015625
P62316	Small nuclear ribonucleoprotein Sm D2 OS=Homo sapiens OX=9606	SNRPD2	63	8	174	8	1	118	13,5	9,91	18	16	17	15	12	12	9	7	9	10	10	9	12	9	9	7	8	5	7	7	6	5	5	5	5	6	5	6	6	6	0	3397367.03710938	3495100.03710938	3512895.38085938	10354004.703125	10768896.703125	10881286.796875	2870193.8671875	3021269.74414063
P61247	40S ribosomal protein S3a OS=Homo sapiens OX=9606	RPS3A	47	14	173	14	1	264	29,9	9,73	8	6	7	13	12	13	13	13	13	15	10	12	15	12	11	7	6	5	11	11	12	13	12	11	12	10	9	11	11	10	0	1325471.75195313	1353531.99365234	1300720.58496094	10338362.8398438	10954992.8046875	11070599.6796875	3581133.3046875	3580641.87695313
P29401	Transketolase OS=Homo sapiens OX=9606	TKT	48	17	173	17	1	623	67,8	7,66	9	9	10	16	13	13	17	15	14	16	15	14	3	4	5	5	7	8	10	10	10	13	12	11	11	12	10	2	3	4	0	651727.2421875	652046.8515625	728281.814453125	4310771.01953125	4132938.3046875	4245941.78125	3930638.703125	3829018.4453125
P05387	60S acidic ribosomal protein P2 OS=Homo sapiens OX=9606	RPLP2	86	7	172	6	1	115	11,7	4,54	5	9	7	14	14	13	11	12	11	15	17	11	9	12	12	3	4	4	5	5	6	5	5	5	6	7	6	5	5	5	1	2781510.80566406	2887365.34765625	2757029.6328125	26608369.9609375	26239488.34375	26366465.921875	7496733.9609375	7481119.9765625
P07237	Protein disulfide-isomerase OS=Homo sapiens OX=9606	P4HB	41	17	171	17	1	508	57,1	4,87	6	11	9	14	14	12	18	17	17	18	18	17				6	9	8	13	11	11	14	13	15	13	14	13				0	666498.73828125	665039.49609375	673418.932617188	4177116.03125	4166977.5625	4345105.60546875	3345107.4140625	3210398.40625
P26196	Probable ATP-dependent RNA helicase DDX6 OS=Homo sapiens OX=9606	DDX6	55	18	170	18	1	483	54,4	8,66	6	10	5	16	15	17	10	11	7	15	15	12	10	11	10	5	8	5	14	14	14	10	11	7	11	11	10	9	10	9	0	655633.374023438	761326.100585938	676150.426757813	6254091.203125	6605391.72265625	6290126.15625	1586767.07226563	1602371.92382813
Q04637	Eukaryotic translation initiation factor 4 gamma 1 OS=Homo sapiens OX=9606	EIF4G1	20	23	170	20	1	1599	175,4	5,33	9	12	10	21	17	17	9	10	12	10	7	8	9	8	11	8	9	9	16	15	14	8	8	11	7	6	8	8	8	11	3	744292.96484375	746459.985351563	700149.256835938	5846940.97265625	5499257.8046875	5532546.21679688	1456024.7265625	1388910.58398438
O14974	Protein phosphatase 1 regulatory subunit 12A OS=Homo sapiens OX=9606	PPP1R12A	29	19	169	19	1	1030	115,2	5,40	5	4	6	15	15	14	6	5	6	13	12	11	18	20	19	4	4	5	12	12	11	6	5	6	11	11	10	16	15	15	0	379993.462890625	369006.208984375	415907.390625	3459853.0546875	3697414.328125	3423853.6484375	834170.22265625	709087.234375
P23528	Cofilin-1 OS=Homo sapiens OX=9606	CFL1	61	10	169	7	1	166	18,5	8,09	12	14	13	11	11	9	15	15	15	9	11	12	8	7	7	6	7	7	7	7	7	10	9	9	7	7	8	7	6	6	3	2334970.82226563	2616530.24023438	2648937.625	14021646.546875	14466216.203125	14267780.1875	11910885.390625	11869747.7617188
Q92945	Far upstream element-binding protein 2 OS=Homo sapiens OX=9606	KHSRP	38	17	168	16	1	711	73,1	7,30	8	10	11	13	17	17	15	13	15	9	12	8	7	5	8	7	7	8	12	14	12	11	9	12	7	9	7	5	3	7	1	789645.423828125	866878.032226563	740478.494140625	6189153.4296875	6464356.9921875	6308501.71875	2022978.9375	1958534.66210938
P61981	14-3-3 protein gamma OS=Homo sapiens OX=9606	YWHAG	40	9	166	6	1	247	28,3	4,89	10	8	11	10	11	10	16	12	15	13	12	18	7	5	8	5	4	3	5	5	5	8	5	7	4	4	6	3	3	5	0	304835.365234375	308531.310546875	327417.48046875	1834817.9375	1590952.65625	1845901.46875	1327103.35449219	1245516.17578125
P50395	Rab GDP dissociation inhibitor beta OS=Homo sapiens OX=9606	GDI2	67	23	166	14	1	445	50,6	6,47	3	2	2	14	17	14	21	21	22	15	16	16		1	2	3	2	2	12	13	13	20	18	19	13	15	13		1	2	8	482504.072265625	534507.740234375	428889.68359375	4122088.5078125	4987326.7421875	4780406.453125	3657386.80859375	3771662.23828125
Q9Y6M1	Insulin-like growth factor 2 mRNA-binding protein 2 OS=Homo sapiens OX=9606	IGF2BP2	31	14	165	12	1	599	66,1	8,46	8	9	9	17	17	18	6	6	7	8	9	10	15	16	10	7	7	8	14	14	14	6	5	5	6	8	6	11	11	9	0	342445.971679688	345869.837890625	373252.951171875	5031862.15625	5303509.546875	5261112.671875	601149.099609375	600892.521484375
Q92804	TATA-binding protein-associated factor 2N OS=Homo sapiens OX=9606	TAF15	21	7	165	5	1	592	61,8	8,02	16	14	14	9	12	11	10	11	8	6	9	8	12	12	13	6	6	6	5	5	5	6	5	5	4	5	4	6	5	6	0	525872.4609375	518135.21484375	485831.1796875	1823246.69921875	1920328.4296875	1924133.1015625	487539.34375	424575.95703125
P27635	60S ribosomal protein L10 OS=Homo sapiens OX=9606	RPL10	39	7	165	7	1	214	24,6	10,08	7	10	8	15	14	11	8	12	9	13	14	16	10	10	8	5	5	5	7	6	6	6	7	6	7	7	7	6	5	5	0	700468.546875	701242.162109375	745233.956054688	7794277.796875	7820057.4921875	8068988.3984375	1784645.1640625	1930534.80078125
P07195	L-lactate dehydrogenase B chain OS=Homo sapiens OX=9606	LDHB	33	10	165	9	1	334	36,6	6,05	9	8	9	8	11	10	18	17	19	14	12	12	6	6	6	7	7	7	8	9	10	10	10	10	9	9	8	6	6	6	1	1384433.79785156	1428285.25390625	1411289.9765625	9186494.21875	9419245.1484375	9036196.671875	10225777.4335938	10139927.5820313
P15880	40S ribosomal protein S2 OS=Homo sapiens OX=9606	RPS2	44	11	164	11	1	293	31,3	10,24	10	10	11	13	13	12	10	10	11	11	12	13	8	9	11	7	7	8	9	8	8	7	9	9	9	9	9	6	7	9	0	1863009.32910156	2303776.81054688	2265569.95703125	15450398.4335938	15800981.1992188	16134858.2695313	4696087.09570313	4467699.36132813
Q9Y3I0	tRNA-splicing ligase RtcB homolog OS=Homo sapiens OX=9606	RTCB	39	16	163	16	1	505	55,2	7,23	15	12	13	13	11	13	11	11	11	9	10	8	8	9	9	11	10	10	11	9	9	9	9	9	9	8	7	8	8	8	0	2629681.47949219	2586231.66894531	2354671.74414063	9635109.3828125	9698700.37109375	10004504.3320313	2742524.19140625	2698691.8125
P32969	60S ribosomal protein L9 OS=Homo sapiens OX=9606	RPL9	61	8	161	8	1	192	21,9	9,95	11	9	8	14	15	15	10	13	8	10	10	10	8	11	9	5	5	6	7	8	8	5	6	5	6	5	4	5	6	5	0	1050518.65722656	1370821.91992188	1061943.671875	9863673.6328125	10437786.3671875	10453628.4335938	2818235.71289063	2375132.03710938
P04843	Dolichyl-diphosphooligosaccharide--protein glycosyltransferase subunit 1 OS=Homo sapiens OX=9606	RPN1	41	16	161	16	1	607	68,5	6,38	7	8	9	11	11	12	15	12	18	12	12	12	8	7	7	7	8	8	11	10	10	13	12	14	10	11	12	8	6	7	0	329263.791992188	388453.26171875	378370.443359375	3072019.421875	3316425.828125	3429039.8125	1884008.65625	1842320.3203125
P47755	F-actin-capping protein subunit alpha-2 OS=Homo sapiens OX=9606	CAPZA2	64	11	160	10	1	286	32,9	5,85	8	8	7	13	12	16	10	10	9	12	11	12	12	9	11	5	6	6	9	11	11	9	8	7	10	8	9	10	8	8	1	546309.912109375	562029.09375	541236.720703125	9874215.1875	9916410.75	10186576.09375	1394793.1640625	1319256.15625
Q13435	Splicing factor 3B subunit 2 OS=Homo sapiens OX=9606	SF3B2	24	16	159	16	1	895	100,2	5,67	10	16	14	15	13	17	7	8	9	9	9	10	8	10	4	9	12	11	11	10	12	7	8	8	7	8	8	7	9	4	0	1079854.95507813	1087314.35742188	1109906.84277344	6187656.1015625	6036160.1484375	6475742.0546875	1419792.72265625	1246301.99023438
P15311	Ezrin OS=Homo sapiens OX=9606	EZR	28	16	158	9	1	586	69,4	6,27	8	8	6	11	14	12	13	15	16	14	14	12	6	4	5	7	7	5	10	11	10	11	13	14	12	11	12	6	4	5	1	284058.98046875	353672.4140625	306585.062011719	1875971.68945313	2182916.06054688	1752880.09960938	1133484.80664063	1084423.49951172
Q16891	MICOS complex subunit MIC60 OS=Homo sapiens OX=9606	IMMT	31	18	157	18	1	758	83,6	6,48	8	7	5	14	11	14	6	9	9	13	13	13	12	12	11	7	7	4	14	11	13	6	8	8	11	11	12	12	12	9	0	469530.342773438	481457.260742188	509601.87890625	4752364.67578125	4733892.6484375	4919588.51953125	1151818.17773438	1008918.91796875
P62136	Serine/threonine-protein phosphatase PP1-alpha catalytic subunit OS=Homo sapiens OX=9606	PPP1CA	56	14	157	3	1	330	37,5	6,33	3	5	4	14	14	19	5	6	7	14	16	13	11	13	13	3	5	4	12	12	13	4	5	5	11	11	12	9	11	11	11	387490.515625	409264.5390625	471902.623046875	9121109.125	9528819.84375	7681188.125	1294066.91015625	1458952.30859375
Q9Y4I1	Unconventional myosin-Va OS=Homo sapiens OX=9606	MYO5A	18	25	156	25	1	1855	215,3	8,48	4	6	5	17	13	17	1	4		17	17	14	14	14	13	4	6	4	16	12	16	1	4		14	14	13	12	13	12	0	260509.327148438	293357.318359375	227118.6328125	4023030.52539063	4143214.0546875	4211379.296875	599931.07421875	674891.425292969
P09211	Glutathione S-transferase P OS=Homo sapiens OX=9606	GSTP1	68	11	156	11	1	210	23,3	5,64	9	8	8	11	10	12	19	16	14	13	11	13	3	4	5	7	7	7	8	7	9	10	11	10	8	9	8	3	4	5	0	727769.506835938	740459.876953125	723952.560546875	6650850.3984375	6639619.3828125	6577239.0390625	4079013.375	3957569.6640625
Q9UMS4	Pre-mRNA-processing factor 19 OS=Homo sapiens OX=9606	PRPF19	54	14	155	14	1	504	55,1	6,61	5	3	5	16	19	20	12	9	8	8	7	7	12	13	11	5	3	3	10	12	13	8	6	6	6	5	6	8	8	9	0	192168.3984375	216729.75390625	315210.247070313	10314320.2578125	11020135.703125	10891841.828125	1390534.6796875	1230676.48242188
Q04917	14-3-3 protein eta OS=Homo sapiens OX=9606	YWHAH	39	9	154	7	1	246	28,2	4,84	8	8	9	12	12	8	13	12	13	14	12	14	7	6	6	5	4	4	7	6	4	6	4	6	6	6	6	3	4	3	0	103751.583984375	117190.14453125	98979.8364257813	664272.376953125	801241.05078125	665849.296875	605493.953125	606866.677734375
Q96N67	Dedicator of cytokinesis protein 7 OS=Homo sapiens OX=9606	DOCK7	15	25	153	25	1	2140	242,4	6,80		3	5	13	18	15	3	4	6	18	12	11	13	15	17		3	5	13	16	14	3	4	5	16	11	11	12	13	15	0	220509.857421875	176925.844238281	209181.791015625	3520071.52734375	3684711.8984375	3776300.4453125	412031.08984375	551612.744140625
Q13045	Protein flightless-1 homolog OS=Homo sapiens OX=9606	FLII	27	23	152	23	1	1269	144,7	6,05	5	3	6	20	21	17	4	5	5	12	12	12	11	11	8	5	3	5	18	17	15	4	4	4	11	12	10	10	11	8	0	222240.342773438	209105.171875	224863.69140625	4505994.46875	4521123.34375	4602114.2265625	613037.939453125	647290.79296875
P08708	40S ribosomal protein S17 OS=Homo sapiens OX=9606	RPS17	56	7	152	7	1	135	15,5	9,85	16	12	11	17	14	15	5	8	4	10	10	13	6	5	6	6	5	4	6	6	5	3	4	3	6	3	6	4	2	3	0	743234.830078125	829605.583984375	801598.462890625	4774128.75	4815458.234375	5273346.4296875	910883.59375	1086214.05273438
P0DMV9	Heat shock 70 kDa protein 1B OS=Homo sapiens OX=9606	HSPA1B	37	16	152	13	1	641	70,0	5,66	7	10	11	16	15	15	12	11	9	10	8	9	7	6	6	5	7	9	12	11	11	11	9	8	8	7	8	5	5	5	0	190551.25	232220.580078125	226056.478515625	2955045.875	2981989.1953125	2930403.484375	944984.26171875	830288.46484375
P29762	Cellular retinoic acid-binding protein 1 OS=Homo sapiens OX=9606	CRABP1	69	9	152	9	1	137	15,6	5,38	10	12	10	9	8	10	14	12	13	12	12	11	5	8	6	8	8	8	5	6	7	8	7	9	8	8	7	5	7	6	0	1865272.06054688	1869125.3671875	1928647.74414063	11555147.53125	11554326.3671875	12028982.5	12487883.734375	12241745.71875
P60842	Eukaryotic initiation factor 4A-I OS=Homo sapiens OX=9606	EIF4A1	45	14	151	6	1	406	46,1	5,48	6	6	6	15	18	17	12	13	15	10	11	11	5	3	3	5	6	5	11	14	13	10	10	10	7	8	8	5	3	3	7	413603.079101563	437129.263671875	417636.735351563	7301735.2578125	7616079.30078125	7571410.36328125	3338122.3359375	3259782.9296875
Q08554	Desmocollin-1 OS=Homo sapiens OX=9606	DSC1	27	18	150	18	1	894	99,9	5,43	13	10	12	22	21	22	7	4	6	5	7	5	4	5	7	10	10	10	17	14	16	7	4	5	5	7	5	4	5	7	0	1141476.13671875	1125784.95507813	1197021.65429688	18097389.1953125	17313617.9609375	17981097.4921875	1001031.74609375	1071941.41015625
Q15366	Poly(rC)-binding protein 2 OS=Homo sapiens OX=9606	PCBP2	32	8	150	5	1	365	38,6	6,79	6	9	5	11	16	14	9	11	12	14	11	11	7	6	8	5	5	4	7	8	8	7	7	7	8	7	7	6	6	5	0	373815.91796875	431056.463867188	430932.263671875	4610991.421875	4821073.0703125	4955008.375	1980760	1957748.0859375
O75083	WD repeat-containing protein 1 OS=Homo sapiens OX=9606	WDR1	40	12	149	12	1	606	66,2	6,65	1	3	2	9	13	10	12	9	11	13	14	10	13	14	15	1	3	2	8	10	9	9	7	10	9	11	9	8	9	10	0	203828.271484375	256961.87109375	241496.454101563	3890834.75	4148123.625	4238695.75	1904814.7109375	1784242.203125
Q14103	Heterogeneous nuclear ribonucleoprotein D0 OS=Homo sapiens OX=9606	HNRNPD	25	8	149	6	1	355	38,4	7,81	6	8	7	9	15	9	12	10	9	11	12	8	10	11	12	5	6	5	6	7	8	6	7	6	8	8	6	7	7	7	0	983059.282226563	1073571.34375	1015098.28710938	5261930.28515625	5472396.6953125	5715249.0390625	3035645.2109375	3127123.0078125
Q9Y2D5	A-kinase anchor protein 2 OS=Homo sapiens OX=9606	AKAP2	35	17	147	17	1	859	94,6	5,11	4	3	2	14	16	18	4	4	6	10	10	9	17	15	15	3	3	2	12	13	13	3	4	6	7	8	7	12	11	11	0	222011.4453125	225150.875	173331.06640625	3250129.39453125	3214861.38671875	3162750.734375	504832.181640625	418275.0234375
Q8WWM7	Ataxin-2-like protein OS=Homo sapiens OX=9606	ATXN2L	23	16	147	16	1	1075	113,3	8,59	6	10	7	12	13	15	5	4	7	5	8	7	15	17	16	5	7	6	9	9	13	4	4	7	5	6	6	12	13	13	0	606055.502929688	585964.634765625	576234.158203125	4756769.1875	4581082.07421875	4785315.95703125	850247.022460938	821401.5625
Q07955	Serine/arginine-rich splicing factor 1 OS=Homo sapiens OX=9606	SRSF1	46	13	147	12	1	248	27,7	10,36	9	8	8	19	13	14	8	10	10	8	10	9	7	6	8	7	7	6	11	10	10	6	6	8	7	6	6	7	6	6	1	610606.123046875	659843.743164063	651663.68359375	8834103.9765625	7574283.0546875	8330618.4453125	1584493.65039063	1693633.078125
P42704	Leucine-rich PPR motif-containing protein, mitochondrial OS=Homo sapiens OX=9606	LRPPRC	18	21	147	21	1	1394	157,8	6,13	4	4	5	10	10	10	14	12	15	16	14	14	8	6	5	4	3	5	9	9	9	13	12	13	15	12	13	7	6	5	0	251738.64453125	327727.270507813	306452.615234375	2350590.65625	2364385.265625	2476836.6875	1112099.1328125	1249785.0859375
P09429	High mobility group protein B1 OS=Homo sapiens OX=9606	HMGB1	39	9	147	8	1	215	24,9	5,74	10	10	8	9	8	10	14	16	15	15	12	9	4	4	3	7	7	6	6	6	5	8	9	8	8	7	7	4	4	3	2	1011327.48339844	1092999.18359375	1056658.17382813	5481701.796875	5645169.03125	5429858.2890625	4578345.7734375	4667570.8984375
P31946	14-3-3 protein beta/alpha OS=Homo sapiens OX=9606	YWHAB	41	9	147	6	1	246	28,1	4,83	8	6	8	9	11	7	15	12	15	14	13	14	5	5	5	5	3	3	6	7	5	9	6	8	5	7	7	1	3	2	0	269848.97265625	299748.560546875	261715.82421875	1417731.2734375	1519335.20703125	1512565.015625	936307.69921875	870238.47265625
Q01105	Protein SET OS=Homo sapiens OX=9606	SET	56	11	146	11	1	290	33,5	4,32	8	14	9	11	11	9	15	13	13	13	9	8	4	4	5	6	7	7	8	8	8	11	11	11	8	6	6	3	4	4	0	1165700.87890625	1205520.81445313	1215091.92773438	7258462.80078125	7602081.71875	6082109.1015625	7329779.015625	7324079.0859375
O00299	Chloride intracellular channel protein 1 OS=Homo sapiens OX=9606	CLIC1	63	10	146	10	1	241	26,9	5,17	9	8	9	10	9	12	12	13	11	15	13	14	5	3	3	6	6	7	8	7	9	9	10	10	10	9	9	5	3	3	0	418211.712890625	490364.86328125	410047.017578125	4123973.78125	4247718.8828125	4231503.6796875	3281090.625	3257702.546875
P0DOX5	Immunoglobulin gamma-1 heavy chain OS=Homo sapiens OX=9606 PE=1 SV=2		34	10	145	7	1	449	49,3	8,72	3	4	3	13	13	10	13	13	22	2	2	1	16	16	14	3	3	3	9	9	7	3	1	5	2	2	1	3	5	2	3	96258.4296875	220267.431640625	130087.736328125	9936793.078125	10444575.0625	10389672.671875	106463940.222656	175068995.167969
Q6NYC8	Phostensin OS=Homo sapiens OX=9606	PPP1R18	37	13	142	13	1	613	67,9	5,40	5	5	4	13	14	12	5	6	5	14	13	11	14	12	9	4	5	4	9	11	11	4	5	3	9	10	10	11	9	8	0	332316.544921875	300334.853515625	360246.299804688	3311618.109375	3598453.875	3542947.09375	468075.828125	525224.205078125
P05109	Protein S100-A8 OS=Homo sapiens OX=9606	S100A8	81	9	142	9	1	93	10,8	7,03	6	6	5	23	20	28	6	8	6	6	5	7	6	5	5	5	5	4	8	9	9	5	7	5	5	4	5	4	4	4	0	1330593.38964844	1377971.52050781	1361646.75390625	81517010.390625	80105731.765625	83416957.4296875	2005974.24316406	1944761.65820313
P20930	Filaggrin OS=Homo sapiens OX=9606	FLG	12	24	142	24	1	4061	434,9	9,25	4	3	5	31	36	37	2	3	4	3	3	2	3	3	3	4	3	5	18	19	21	1	3	4	3	3	2	2	3	3	0	316375.541015625	317424.973876953	343948.407714844	5962877.48828125	6778234.27539063	6380329.97460938	205111.522460938	256233.848632813
Q86Y46	Keratin, type II cytoskeletal 73 OS=Homo sapiens OX=9606	KRT73	14	6	142	1	1	540	58,9	7,23	9	8	7	15	12	13	8	7	10	10	8	7	8	9	11	3	3	4	5	5	5	3	3	3	4	3	4	4	4	4	1	523371.6953125	534366.859375	509931.078125	5552947.9375	6463280.0625	5868146.34375	943031.40625	921818.859375
Q6UWP8	Suprabasin OS=Homo sapiens OX=9606	SBSN	61	19	141	19	1	590	60,5	7,01	4	3	5	34	32	35	4	3	6	3	2	1	4	3	2	4	3	4	18	17	18	4	3	5	3	2	1	3	3	2	0	175360.951660156	164899.125976563	197002.917480469	12096726.7871094	11828693.3964844	12273921.4667969	114779.576416016	89877.9638671875
Q9UDY2	Tight junction protein ZO-2 OS=Homo sapiens OX=9606	TJP2	27	23	140	23	1	1190	133,9	7,40	3	3	2	6	10	9	2	2	3	6	5	5	26	26	32	3	2	1	5	7	7	1	2	2	3	3	3	19	19	20	0	137167.315917969	136141.260253906	168452.686523438	1326986.1640625	1479478.80664063	1489569.01367188	281854.716308594	256686.772949219
P28290	Protein ITPRID2 OS=Homo sapiens OX=9606	ITPRID2	24	18	140	18	1	1259	138,3	5,19	3	5	5	8	11	12	5	4	3	13	9	11	18	14	19	3	4	4	7	9	10	5	3	3	9	7	10	15	12	15	0	248876.044921875	215747.755859375	181171.75	2252930.59375	2095981.61816406	2256193.48828125	520872.089355469	426287.8984375
Q9Y383	Putative RNA-binding protein Luc7-like 2 OS=Homo sapiens OX=9606	LUC7L2	23	9	140	7	1	392	46,5	10,01	10	10	11	10	7	6	11	10	11	10	9	9	8	9	9	6	7	7	7	5	4	6	6	5	7	7	6	6	6	6	3	689049.848632813	674478.0625	745826.171875	2816328.48046875	3179682.08203125	2922178.7890625	1601736.3125	1502791.296875
P46781	40S ribosomal protein S9 OS=Homo sapiens OX=9606	RPS9	42	11	139	11	1	194	22,6	10,65	6	6	7	13	13	12	10	9	10	9	10	9	8	9	8	6	6	6	11	11	11	9	8	9	8	9	8	7	8	7	0	1352250.8984375	1300981.0078125	1328514.50195313	13112089.125	13183072.796875	13200999.015625	3398083.4296875	3472386.046875
P27824	Calnexin OS=Homo sapiens OX=9606	CANX	27	13	138	13	1	592	67,5	4,60	7	8	9	7	6	12	13	12	13	15	10	12	6	4	4	7	7	7	6	5	10	11	10	10	11	8	9	4	3	3	0	645919.208984375	670860.078125	641027.197265625	3293892.69921875	3218675.03515625	4184025.48242188	3557921.28515625	3473302.2890625
Q06830	Peroxiredoxin-1 OS=Homo sapiens OX=9606	PRDX1	69	12	137	10	1	199	22,1	8,13	9	9	6	11	11	9	8	12	13	13	14	10	3	4	5	8	8	5	11	10	9	8	10	10	9	9	9	3	4	5	2	1607478.26953125	1592806.2109375	1459463.31445313	13726521.0625	13474052.421875	13411627.828125	6729996.875	6774222.0546875
P26641	Elongation factor 1-gamma OS=Homo sapiens OX=9606	EEF1G	30	11	137	11	1	437	50,1	6,67	6	6	5	8	11	9	12	14	14	12	13	9	6	7	5	5	5	4	7	9	8	10	9	10	9	9	8	6	6	5	0	405722.845703125	461133.421875	435116.8203125	3739096.640625	3910601.859375	3664956.8359375	3179904.0234375	2972222.578125
Q15154	Pericentriolar material 1 protein OS=Homo sapiens OX=9606	PCM1	16	21	136	21	1	2024	228,4	5,02	1		1	15	12	16	2	5	3	13	13	13	12	16	14	1		1	12	10	14	2	4	3	11	11	11	11	15	12	0	109185.995117188	88675.138671875	163369.861328125	3101550.1875	2777088.4453125	2904415.53125	335214.181640625	395567.87890625
Q13151	Heterogeneous nuclear ribonucleoprotein A0 OS=Homo sapiens OX=9606	HNRNPA0	39	8	136	7	1	305	30,8	9,29	4	5	7	17	14	13	8	6	8	7	6	6	11	10	14	4	5	6	8	8	8	6	5	6	6	5	5	7	7	8	0	507332.041015625	521440.555664063	438023.072265625	5336616.0546875	5503749.625	5720189.59375	1707363.43164063	1480290.5078125
P38159	RNA-binding motif protein, X chromosome OS=Homo sapiens OX=9606	RBMX	25	9	135	9	1	391	42,3	10,05	8	8	8	13	13	11	8	8	7	6	6	6	11	9	13	6	6	6	9	9	8	7	7	6	6	6	6	8	7	7	0	875025.962890625	888676.469726563	894418.872070313	9085159.609375	9065805.93359375	9238091.11328125	1526813.50976563	1503869.64648438
P55060	Exportin-2 OS=Homo sapiens OX=9606	CSE1L	25	18	135	18	1	971	110,3	5,77	3	4	5	14	15	12	15	10	12	14	11	13	2	2	3	3	4	5	12	14	11	12	9	8	11	9	10	2	2	3	0	298883.921875	279164.09375	314180.65625	2513306.9765625	2535336.1640625	2547291.96875	1517890.8046875	1409318.64453125
P22314	Ubiquitin-like modifier-activating enzyme 1 OS=Homo sapiens OX=9606	UBA1	28	16	135	16	1	1058	117,8	5,76	7	5	6	10	11	9	16	13	15	13	16	13	1			5	4	5	7	8	5	11	10	11	8	11	9	1			0	206924.88671875	206341.451171875	131923.924804688	1695426.4375	2121808.0859375	1625796.0546875	1743434.15625	1980792.53515625
P36873	Serine/threonine-protein phosphatase PP1-gamma catalytic subunit OS=Homo sapiens OX=9606	PPP1CC	52	13	134	2	1	323	37,0	6,54	2	3	2	12	11	14	5	6	6	12	14	11	12	11	13	2	3	2	10	9	10	4	5	4	9	10	10	10	9	10	0	47109.8515625	62988.6171875	59162.310546875	306735.90625	272050.53125	301396.4921875	46884.13671875	76646.1630859375
P62750	60S ribosomal protein L23a OS=Homo sapiens OX=9606	RPL23A	44	7	134	7	1	156	17,7	10,45	9	9	12	12	8	9	9	10	8	8	8	9	8	6	9	7	7	7	7	7	6	6	6	6	6	6	7	6	5	6	0	3347488.0703125	3368994.28515625	3320688.8515625	11107737.65625	11200756.859375	11226097.46875	4305040.53125	4221510.0703125
P31689	DnaJ homolog subfamily A member 1 OS=Homo sapiens OX=9606	DNAJA1	32	8	134	8	1	397	44,8	7,08	3	9	9	11	12	10	10	11	12	10	13	9	3	6	6	3	6	5	7	8	7	7	7	7	7	8	7	3	5	5	0	374355.04296875	409017.1796875	426583.111816406	1872331.421875	2149664.671875	1620559.25	1105253.59277344	1056034.93164063
Q3V6T2	Girdin OS=Homo sapiens OX=9606	CCDC88A	28	39	132	39	1	1871	215,9	6,21				48	42	42													33	33	32										0	156133.353515625	165979.534179688	105227.407226563	15507424.0039063	16544296.1953125	15748835.5898438	306988.57421875	362650.984375
P62424	60S ribosomal protein L7a OS=Homo sapiens OX=9606	RPL7A	40	9	131	9	1	266	30,0	10,61	8	7	8	9	10	10	7	8	7	8	10	10	9	10	10	7	7	6	7	7	7	5	6	4	7	8	7	7	7	7	0	1418446.44921875	1437643.61328125	1413725.83789063	14441355.140625	14771303.28125	14893149.96875	3829485.95703125	4124657.359375
P14678	Small nuclear ribonucleoprotein-associated proteins B and B' OS=Homo sapiens OX=9606	SNRPB	22	6	131	6	1	240	24,6	11,19	10	13	10	16	15	14	6	5	4	7	5	4	8	6	8	5	5	5	6	6	5	4	5	3	4	2	4	3	3	4	0	1467881.74609375	1491992.13867188	1518771.33789063	8707016.0625	9181358.765625	9213772.375	1679513.0859375	1537962.46875
P26038	Moesin OS=Homo sapiens OX=9606	MSN	34	18	130	12	1	577	67,8	6,40	5	6	4	10	11	10	10	15	10	12	12	10	5	6	4	5	6	4	9	10	8	10	12	9	10	11	10	5	6	4	7	630492.451171875	643645.477539063	605977.651367188	4378979.98828125	4322237.13476563	4205547.53125	2152352.58300781	2298030.75195313
P25705	ATP synthase subunit alpha, mitochondrial OS=Homo sapiens OX=9606	ATP5F1A	31	13	129	13	1	553	59,7	9,13	7	8	10	10	8	11	12	14	12	12	11	9	2	2	1	7	7	8	8	8	11	10	11	9	9	8	6	2	2	1	0	961610.375	1032340.39648438	1083669.25976563	5475347.84375	5596827.546875	5709083.51953125	3461403.26171875	3346100.046875
P50990	T-complex protein 1 subunit theta OS=Homo sapiens OX=9606	CCT8	42	18	129	18	1	548	59,6	5,60	4	4	5	6	8	6	18	22	18	9	11	13	2	1	2	4	4	5	6	8	6	15	16	16	9	8	11	2	1	2	0	492709.75390625	447865.60546875	486990.572265625	3665856.9375	3701381.32421875	3703733.82421875	3049338.84765625	3111564.35546875
Q14694	Ubiquitin carboxyl-terminal hydrolase 10 OS=Homo sapiens OX=9606	USP10	25	14	128	14	1	798	87,1	5,31	11	8	9	8	9	9	6	6	5	6	7	7	14	10	13	9	8	8	8	8	7	6	5	5	6	7	7	12	9	13	0	619843.37890625	605344.939453125	604337.525390625	3043924.390625	3017836.859375	3045156.78125	741716.7109375	630863.9921875
Q7Z417	Nuclear fragile X mental retardation-interacting protein 2 OS=Homo sapiens OX=9606	NUFIP2	38	16	127	16	1	695	76,1	8,70	4	4	8	12	10	13	5	3	3	3		5	20	17	20	4	3	7	10	10	10	3	2	3	3		3	13	12	14	0	344299.171875	264554.830078125	296745.8046875	4089387.65625	4030114.6953125	4016525.3359375	461850.654296875	552511.5703125
P62140	Serine/threonine-protein phosphatase PP1-beta catalytic subunit OS=Homo sapiens OX=9606	PPP1CB	46	13	127	4	1	327	37,2	6,19	3	4	2	12	12	16	4	3	4	12	13	11	10	10	11	3	4	2	10	10	12	3	3	2	9	10	10	8	8	8	0	72177.744140625	77158.0849609375	56606.083984375	1319806.4296875	1284914.0625	1308113.9140625	158290.5234375	207332.78515625
P62263	40S ribosomal protein S14 OS=Homo sapiens OX=9606	RPS14	66	7	127	7	1	151	16,3	10,05	15	14	13	9	8	8	7	7	9	6	5	5	7	6	8	6	6	5	6	5	5	5	5	6	4	4	4	5	5	6	0	2452120.5703125	2464492.70703125	2456803.46875	10246386.2265625	10694710.15625	10228191.0078125	3165050.3046875	3233538.20703125
P11137	Microtubule-associated protein 2 OS=Homo sapiens OX=9606	MAP2	12	16	127	16	1	1827	199,4	4,91	4	7	8	5	11	9	13	13	12	7	8	11	9	5	5	3	6	6	5	10	9	11	12	10	5	6	8	7	4	4	0	537854.61328125	654500.696289063	667856.379882813	3214501.1953125	2931013.9296875	2867442.47460938	1311722.02148438	1283904.46875
Q99873	Protein arginine N-methyltransferase 1 OS=Homo sapiens OX=9606	PRMT1	41	13	127	13	1	371	42,4	5,35	5	9	5	9	10	10	13	13	13	9	10	8	4	6	3	5	5	5	9	9	10	12	11	11	8	10	8	4	6	3	0	349246.64453125	371163.1875	409193.69140625	4017100.578125	4202314.765625	4286359.8515625	2766817.9375	2709280.1328125
O43684	Mitotic checkpoint protein BUB3 OS=Homo sapiens OX=9606	BUB3	41	9	126	9	1	328	37,1	6,84	9	9	8	13	9	12	7	9	6	10	7	9	5	6	7	6	7	6	8	7	8	6	4	4	7	7	8	5	5	6	0	425092.33203125	475078.009765625	452338.33984375	3733495.7578125	3732885.9921875	3814371.359375	972901.35546875	890794.1484375
P31948	Stress-induced-phosphoprotein 1 OS=Homo sapiens OX=9606	STIP1	31	14	126	14	1	543	62,6	6,80	6	5	4	6	4	7	16	19	23	10	10	10	3	2	1	5	4	4	6	3	7	10	10	13	7	8	8	3	2	1	0	482538.377929688	432044.16015625	468829.407226563	2186298.05859375	2152960.953125	2271261.13671875	2494969.95117188	2585494.71875
Q3SY84	Keratin, type II cytoskeletal 71 OS=Homo sapiens OX=9606	KRT71	8	4	125	1	1	523	57,3	6,61	8	7	6	13	11	10	8	7	10	8	6	6	7	8	10	2	2	3	4	4	3	3	3	3	3	2	3	3	3	3	0				53727.73046875	52800.953125	53102.265625
P62829	60S ribosomal protein L23 OS=Homo sapiens OX=9606	RPL23	45	6	125	6	1	140	14,9	10,51	7	7	8	12	12	12	4	7	6	9	9	9	8	7	8	5	5	5	4	5	5	4	4	4	5	5	6	4	5	5	0	602639.498046875	680895.978515625	633280.340820313	5992347.7890625	6112377.3515625	5935008.5546875	1175301.58984375	1188387.00585938
Q15084	Protein disulfide-isomerase A6 OS=Homo sapiens OX=9606	PDIA6	40	12	125	12	1	440	48,1	5,08	8	7	7	7	8	8	12	10	15	11	10	12	3	3	4	6	6	7	7	7	7	10	9	10	9	9	9	3	3	4	0	702747.323242188	730659.325195313	699937.05859375	4430062.703125	4410591.96875	4437199.671875	3225741.1015625	2880367.65625
Q9Y4L1	Hypoxia up-regulated protein 1 OS=Homo sapiens OX=9606	HYOU1	21	13	124	13	1	999	111,3	5,22	3	4	3	7	6	8	17	15	18	12	10	14	2	3	2	3	4	3	6	5	6	12	10	13	7	8	9	2	3	2	0	205063.747070313	294743.310546875	227744.150390625	1552498.04296875	1422725.265625	1558288.078125	1677346.4140625	1623072.05078125
P30050	60S ribosomal protein L12 OS=Homo sapiens OX=9606	RPL12	49	5	122	5	1	165	17,8	9,42	8	8	8	12	8	10	6	7	8	9	7	7	7	9	8	5	5	5	5	5	5	5	5	5	5	5	5	5	5	5	0	1783683.39453125	1800581.859375	1673949.84179688	13756012.484375	14100125.09375	14435081.953125	3188941.375	3089088.3125
O14979	Heterogeneous nuclear ribonucleoprotein D-like OS=Homo sapiens OX=9606	HNRNPDL	21	8	121	6	1	420	46,4	9,57	5	6	4	13	12	10	8	8	6	5	7	5	11	10	11	4	5	4	8	7	8	6	7	6	5	6	4	7	7	7	2	1222949.75390625	1237699.34960938	1184365.4765625	12875202.40625	13548873.625	13724802.390625	4519634.43359375	4371205.328125
Q9Y3F4	Serine-threonine kinase receptor-associated protein OS=Homo sapiens OX=9606	STRAP	41	11	121	11	1	350	38,4	5,12	6	7	7	13	10	10	10	8	8	6	9	12	5	4	6	6	7	6	10	9	8	10	6	8	6	8	9	5	4	5	0	181970.206054688	285049.845703125	218839.75	1918811.171875	1820283.7265625	1999010.1796875	1174221.54296875	1161777.765625
Q9UQ03	Coronin-2B OS=Homo sapiens OX=9606	CORO2B	30	11	120	11	1	480	54,9	8,27	1	1		10	11	12	3	3	3	11	10	14	14	13	14	1	1		8	8	9	3	3	2	8	7	9	9	8	10	0	153356.330078125	156903.171875	199219.610351563	3213838.7421875	3520752.9765625	3395724.58203125	467567.75390625	523205.796875
P33176	Kinesin-1 heavy chain OS=Homo sapiens OX=9606	KIF5B	19	15	120	10	1	963	109,6	6,51	7	8	9	8	8	6	12	12	11	7	12	10	4	2	4	6	8	8	7	7	6	11	11	9	6	11	10	4	2	4	5	403268.0625	439774.596679688	439758.936523438	1929648.9140625	1895895.03710938	1849708.90234375	1152367.703125	1061913.43164063
Q15293	Reticulocalbin-1 OS=Homo sapiens OX=9606	RCN1	41	10	120	10	1	331	38,9	5,00	7	5	7	9	7	7	13	9	13	8	9	11	7	6	2	5	4	5	6	5	6	8	8	10	8	8	9	5	5	2	0	434615.830078125	456407.025390625	473444.89453125	2477820.5703125	2662733.359375	2541059.0859375	2259610.22460938	2246223.703125
P22234	Multifunctional protein ADE2 OS=Homo sapiens OX=9606	PAICS	37	13	120	13	1	425	47,0	7,23	2	7	7	7	6	8	12	16	13	13	12	11	2	1	3	2	6	6	7	6	8	11	11	11	11	11	11	2	1	2	0	588795.458984375	429251.095703125	486891.14453125	2799157.6328125	2756431.0625	2801337.1484375	2799688.703125	2426646.9609375
P30086	Phosphatidylethanolamine-binding protein 1 OS=Homo sapiens OX=9606	PEBP1	70	9	120	9	1	187	21,0	7,53	7	6	8	8	7	10	13	12	9	11	11	8	3	2	5	5	5	6	7	6	7	8	8	6	8	7	6	2	1	3	0	477458.896484375	506377.14453125	505139.99609375	2844643.5	2870537.5546875	2705606.203125	2738141.27734375	2709138.09375
Q96PK6	RNA-binding protein 14 OS=Homo sapiens OX=9606	RBM14	30	14	119	14	1	669	69,4	9,67	4	5	4	13	10	10	5	5	4	5	5	10	14	13	12	3	4	3	10	10	8	5	4	4	4	5	7	11	12	11	0	414952.240234375	424912.95703125	426833.2421875	4421725.34375	4662699.3828125	4520870.0625	854238.4453125	833953.7109375
Q2TAY7	WD40 repeat-containing protein SMU1 OS=Homo sapiens OX=9606	SMU1	51	17	119	17	1	513	57,5	7,18	3	4	2	32	36	31	3		1	1		1	3	1	1	2	3	1	16	17	16	2		1	1		1	3	1	1	0	183869.73828125	186214.40625	204935.670410156	20196618.890625	20964518.5703125	20905250.46875	591164.985351563	580328.716796875
P46782	40S ribosomal protein S5 OS=Homo sapiens OX=9606	RPS5	37	6	119	6	1	204	22,9	9,72	7	5	7	11	11	10	8	7	7	7	9	6	8	6	10	5	4	5	6	6	6	4	5	5	4	5	4	5	5	5	0	1648434.41015625	1579387.7578125	1328707.7421875	10867886.6875	11322943.4453125	10826640.234375	2392309.1953125	2182127.453125
Q8ND56	Protein LSM14 homolog A OS=Homo sapiens OX=9606	LSM14A	28	10	118	10	1	463	50,5	9,52	3	8	6	9	10	10	7	9	5	9	9	8	8	7	10	3	6	5	7	7	7	6	8	4	7	6	7	7	6	7	0	536107.8359375	547625.1328125	526074.990234375	2749325.06445313	2797462.953125	2737489.640625	687003.267578125	926857.615234375
P26373	60S ribosomal protein L13 OS=Homo sapiens OX=9606	RPL13	28	7	118	7	1	211	24,2	11,65	6	8	6	8	10	10	8	8	7	8	8	8	7	8	8	5	6	5	6	7	7	6	6	5	6	7	6	5	6	6	0	1452117.3125	1479598.625	1353062.09375	12439190.71875	12317132.65625	12334307.171875	3470766	3528545.78125
Q5T6F2	Ubiquitin-associated protein 2 OS=Homo sapiens OX=9606	UBAP2	14	9	117	9	1	1119	117,0	7,34	12	12	12	9	9	7	7	6	4	4	5	6	11	7	6	9	9	9	6	7	6	5	5	4	2	4	5	8	7	6	0	520522.078125	557298.45703125	569497.23828125	1764304.140625	2080456.46875	1939773.0625	646814.40625	514621.873046875
P18124	60S ribosomal protein L7 OS=Homo sapiens OX=9606	RPL7	37	8	117	8	1	248	29,2	10,65	5	5	5	12	12	11	6	5	6	10	9	11	7	6	7	5	5	4	8	8	8	5	5	5	7	7	7	7	6	7	0	1199298.8046875	1368715.609375	1241184.1875	14162069.8359375	14403374.4296875	14823397.734375	3187795.734375	3164565.18359375
Q92900	Regulator of nonsense transcripts 1 OS=Homo sapiens OX=9606	UPF1	29	23	116	23	1	1129	124,3	6,61	2	3	4	14	18	15	5	6	4	4	2	1	13	13	12	2	2	4	12	15	13	4	6	4	4	2	1	12	12	12	0	111238.4453125	166386.072265625	106461.79296875	3062502.6015625	3160339.6484375	3363330.046875	403056.0078125	415274.2265625
P62244	40S ribosomal protein S15a OS=Homo sapiens OX=9606	RPS15A	51	6	116	6	1	130	14,8	10,13	5	7	6	10	8	9	8	8	6	8	7	7	7	10	10	4	5	4	6	5	6	5	6	4	5	5	4	5	6	6	0	776277.623046875	925994.140625	837657.880859375	8160744.3125	8703999.3515625	8559418.7734375	1831272.21875	1807127.05078125
Q02878	60S ribosomal protein L6 OS=Homo sapiens OX=9606	RPL6	36	9	116	9	1	288	32,7	10,58	3	7	3	10	10	7	10	5	7	11	10	8	10	7	8	3	6	3	7	7	5	8	5	6	8	7	7	8	6	7	0	887561.956054688	764629.742675781	771855.36328125	10362461.890625	10625978.6875	10557292.2070313	2797752.7109375	2719225.77050781
Q9UQ80	Proliferation-associated protein 2G4 OS=Homo sapiens OX=9606	PA2G4	38	12	116	12	1	394	43,8	6,55	8	5	6	9	9	9	14	10	9	11	7	10	2	2	5	5	5	5	8	8	9	11	7	7	9	7	8	2	2	5	0	351260.581054688	399766.458984375	424788.54296875	2542854.94140625	2761748.86328125	2635816.6640625	1763061.140625	1782517.60546875
Q14697	Neutral alpha-glucosidase AB OS=Homo sapiens OX=9606	GANAB	24	15	114	15	1	944	106,8	6,14		4	3	9	9	10	15	16	17	10	8	11			2		4	3	7	7	7	12	11	13	8	5	7			2	0	116295.059570313	145096.943359375	166787.97265625	2063817.796875	2145158.6015625	2103037.9375	1584251.3046875	1618028.1015625
Q9Y224	RNA transcription, translation and transport factor protein OS=Homo sapiens OX=9606	RTRAF	53	10	113	10	1	244	28,1	6,65	10	9	10	13	10	10	5	6	5	6	4	5	6	6	8	9	7	7	8	8	8	4	4	5	5	4	5	5	5	6	0	724162.46875	775065.416015625	856303.918945313	4492802.078125	5102345.8359375	4590959.53125	918667.662109375	874738.775390625
P30041	Peroxiredoxin-6 OS=Homo sapiens OX=9606	PRDX6	66	11	113	11	1	224	25,0	6,38	6	5	5	10	11	10	7	9	8	10	10	13	4	2	3	4	4	5	8	9	9	7	7	6	7	7	8	3	2	3	0	392333.795898438	387669.05859375	350067.42578125	3372204.8671875	3493295.015625	3380801.5546875	2136229.56640625	2220637.98046875
P08621	U1 small nuclear ribonucleoprotein 70 kDa OS=Homo sapiens OX=9606	SNRNP70	38	13	112	13	1	437	51,5	9,94	7	8	5	14	15	11	4	5	7	6	6	5	5	8	6	6	5	4	10	12	8	4	4	6	5	5	4	5	7	5	0	876490.469238281	874120.328125	912365.232421875	5961862.28320313	5806931.5546875	5641069.74023438	1155013.20605469	1196113.42480469
P50454	Serpin H1 OS=Homo sapiens OX=9606	SERPINH1	44	15	112	15	1	418	46,4	8,69	5	5	6	7	8	11	10	13	17	9	9	11			1	4	4	5	5	8	8	8	11	10	6	7	9			1	0	483401.091796875	469514.75	487187.078125	3021903.7734375	2970133.6953125	2932683.2421875	2973558.62890625	2768133.22265625
P34932	Heat shock 70 kDa protein 4 OS=Homo sapiens OX=9606	HSPA4	29	16	111	15	1	840	94,3	5,19	2	5	7	8	5	4	13	15	16	11	12	11		2		2	5	6	5	3	2	12	12	12	8	7	9		2		1	172442.0625	293548.903320313	190659.260742188	1402248.65625	1462761.62890625	1553607.75976563	1632014.2734375	1539837.1875
Q15717	ELAV-like protein 1 OS=Homo sapiens OX=9606	ELAVL1	44	11	110	10	1	326	36,1	9,17	6	4	5	11	10	15	6	7	5	6	6	6	6	9	8	4	4	5	8	8	11	6	7	5	5	5	5	6	8	6	1	602197.041015625	666515.576171875	589043.662109375	8312188.84375	8377031.953125	8537527.03125	1057464.25634766	1060968.359375
P25311	Zinc-alpha-2-glycoprotein OS=Homo sapiens OX=9606	AZGP1	47	13	110	13	1	298	34,2	6,05	8	11	11	17	14	15	5	4	4	5	2	3	3	3	5	7	10	10	13	13	13	5	4	4	5	2	3	2	3	4	0	650380.623046875	803613.888671875	773906.55078125	12991138.78125	14285052.859375	13977309.984375	538722.5234375	512974.69140625
P62280	40S ribosomal protein S11 OS=Homo sapiens OX=9606	RPS11	49	8	110	8	1	158	18,4	10,30	7	6	6	8	9	6	6	9	6	8	9	8	8	7	7	7	6	6	6	6	5	5	6	6	6	7	7	7	7	6	0	1121566.1015625	1181348.921875	1101683.80859375	6629198.2734375	6552475.8515625	6379942.6953125	2120208.19140625	2206635.109375
P07737	Profilin-1 OS=Homo sapiens OX=9606	PFN1	82	9	110	9	1	140	15,0	8,27	5	5	7	8	8	8	11	11	14	6	9	9	3	3	3	5	5	5	7	7	7	8	7	9	6	7	7	3	3	3	0	1031678.01855469	1072033.546875	1073090.25292969	7859792.8203125	8143865.83984375	8251546.08984375	6266720.59375	6308535.2734375
P42166	Lamina-associated polypeptide 2, isoform alpha OS=Homo sapiens OX=9606	TMPO	21	10	109	2	1	694	75,4	7,66	6	7	6	8	6	10	9	7	8	5	6	5	6	9	11	5	5	5	7	6	7	7	6	6	5	5	5	4	8	8	0	31289.23828125	29151.40625	49848.236328125	177602.9609375	160305.296875	160719.6875	37854.6640625	48153.140625
Q14247	Src substrate cortactin OS=Homo sapiens OX=9606	CTTN	25	10	108	10	1	550	61,5	5,40	4	4	2	7	8	8	5	9	8	10	9	10	6	9	9	4	3	2	7	7	7	4	5	6	7	7	7	5	8	7	0	333471.572265625	383396.155273438	333629.127929688	2575802.81640625	2399090.11328125	2380956.8515625	780880.08203125	855596.4609375
P62633	Cellular nucleic acid-binding protein OS=Homo sapiens OX=9606	CNBP	39	5	108	5	1	177	19,5	7,71	8	11	7	8	9	7	6	7	8	4	5	4	7	9	8	4	5	4	5	4	5	5	5	5	4	4	4	5	5	5	0	1309255.41796875	1345476.18066406	1324753.46484375	7808069.69921875	7937777.5703125	8142751.00585938	2320050.140625	2140202.77539063
P07910	Heterogeneous nuclear ribonucleoproteins C1/C2 OS=Homo sapiens OX=9606	HNRNPC	36	10	108	10	1	306	33,7	5,08	3	3	3	12	12	11	6	7	8	6	7	7	7	8	8	3	3	3	9	9	9	6	6	6	5	6	6	7	7	8	0	724131.875	778892.607421875	731292.594726563	21407571.046875	21806647.3125	21638967.5390625	3234119.88867188	3082460.35546875
P31151	Protein S100-A7 OS=Homo sapiens OX=9606	S100A7	62	8	107	4	1	101	11,5	6,77	6	5	8	17	15	18	5	7	6	1	3	2	6	4	4	5	5	4	7	7	7	4	5	4	1	3	2	5	4	4	6	1522981.625	1634807.19824219	1456431.53320313	44584331.3164063	46578115.7265625	48581045.6875	1878187.46289063	1745056.6171875
P80723	Brain acid soluble protein 1 OS=Homo sapiens OX=9606	BASP1	61	9	107	9	1	227	22,7	4,63	6	7	4	7	5	6	14	10	10	8	9	9	5	3	4	6	7	3	6	5	5	9	7	8	7	8	7	4	3	4	0	86890.1469726563	70164.638671875	50575.1323242188	431456.514648438	350683.036132813	449707.185546875	592759.708984375	505026.471679688
Q15637	Splicing factor 1 OS=Homo sapiens OX=9606	SF1	19	10	106	10	1	639	68,3	8,98	6	9	8	13	12	10	6	6	6	4	5	5	6	5	5	4	5	8	8	8	7	6	6	6	4	5	5	6	5	5	0	701611.48046875	934711.375976563	742789.853515625	4409897.3125	4517371.9921875	4266390.328125	930328.75390625	976570.544921875
P04083	Annexin A1 OS=Homo sapiens OX=9606	ANXA1	45	11	106	11	1	346	38,7	7,02	7	9	7	8	6	7	10	13	13	7	6	8	4	1		6	8	6	7	6	6	9	8	10	6	5	8	3	1		0	603887.015625	535792.6875	584476.375	2780697.19726563	2876294.32421875	2990623.078125	2355723.828125	2521238.8515625
P62249	40S ribosomal protein S16 OS=Homo sapiens OX=9606	RPS16	47	7	105	7	1	146	16,4	10,21	7	7	5	11	10	10	5	6	7	6	6	6	7	6	6	5	5	4	7	7	7	5	5	6	5	6	5	5	5	4	0	2306222.6171875	2445392.50195313	2435589.28222656	13037782.4375	13356733.96875	13586986.59375	3595657.6328125	3883551.609375
P48594	Serpin B4 OS=Homo sapiens OX=9606	SERPINB4	57	18	105	8	1	390	44,8	6,21	1	1	2	30	30	28	1	2	2	1	1	2	1	1	2	1	1	2	15	16	17	1	1	2	1	1	1	1	1	1	12	302085.05078125	267539.259765625	343970.17578125	18004309.28125	18729433.5	18585951.171875	540514.6171875	450785.69140625
P52209	6-phosphogluconate dehydrogenase, decarboxylating OS=Homo sapiens OX=9606	PGD	35	11	105	11	1	483	53,1	7,23	3	6	4	9	11	9	11	12	14	8	7	6	2	1	2	2	6	4	6	8	8	8	8	8	7	6	6	2	1	2	0	412398.283203125	412304.701171875	429750.915039063	2539725.703125	2792366.5	2670619.6875	2250428.46875	2275261.91796875
Q02543	60S ribosomal protein L18a OS=Homo sapiens OX=9606	RPL18A	36	7	104	7	1	176	20,7	10,71	5	4	5	7	9	11	6	4	7	9	8	9	9	6	5	5	4	5	6	7	7	6	4	6	7	7	7	7	6	5	0	559831.78515625	651863.05078125	611733.44921875	6994767.078125	7137259.53125	6945178.125	2005079.77734375	1814110.47265625
P25398	40S ribosomal protein S12 OS=Homo sapiens OX=9606	RPS12	70	7	104	7	1	132	14,5	7,21	7	4	5	8	11	10	8	5	6	7	5	6	6	8	8	6	4	4	6	7	7	6	5	6	5	5	5	6	7	6	0	870599.802734375	871217.62109375	913889.07421875	5561088.78125	5632576.71875	5475631.859375	2453714.8125	2448137.19335938
Q01081	Splicing factor U2AF 35 kDa subunit OS=Homo sapiens OX=9606	U2AF1	35	6	104	6	1	240	27,9	8,81	7	7	11	9	9	6	9	5	5	5	5	4	6	7	9	5	4	5	4	5	4	5	4	4	4	4	4	5	5	4	0	1950503.69140625	1995669.17089844	1949254.55371094	8474249.87890625	9546855.3984375	9130469.4140625	1928706.6796875	1865972.796875
Q9UPN4	Centrosomal protein of 131 kDa OS=Homo sapiens OX=9606	CEP131	20	17	103	17	1	1083	122,1	8,69	1	2	2	10	15	13	1		2	9	8	7	15	10	8	1	2	2	8	11	12	1		2	8	7	7	14	8	7	0	46793.896484375	100351.066894531	58259.3681640625	1584198.82421875	1800406.8359375	1701187.36328125	152363.263671875	79884.1176757813
P52597	Heterogeneous nuclear ribonucleoprotein F OS=Homo sapiens OX=9606	HNRNPF	26	6	103	4	1	415	45,6	5,58	4	5	5	9	11	14	4	4	4	6	8	5	6	8	10	3	3	3	6	6	6	4	4	4	4	5	3	5	5	5	0	106367.569335938	110679.984375	90833.1328125	1773160.1640625	1742433.0859375	1692484.84375	349313.021484375	421326.127929688
P21127	Cyclin-dependent kinase 11B OS=Homo sapiens OX=9606	CDK11B	14	10	103	10	1	795	92,6	5,54	9	8	8	5	7	7	7	8	5	7	6	6	6	7	7	8	8	8	5	7	5	6	7	5	6	6	6	6	7	6	0	684340.787109375	706522.77734375	724978.974609375	2873356.8203125	2870341.625	2725392.75	746315.37890625	803379.328125
Q16630	Cleavage and polyadenylation specificity factor subunit 6 OS=Homo sapiens OX=9606	CPSF6	21	8	103	8	1	551	59,2	7,15	8	9	11	7	7	6	5	7	10	6	7	5	5	5	5	6	7	7	4	4	4	4	5	5	4	4	3	4	3	3	0	927938.56640625	823791.43359375	820507.064453125	3863033.390625	3782236.921875	3581551.0390625	1109412.046875	1120017.234375
P49368	T-complex protein 1 subunit gamma OS=Homo sapiens OX=9606	CCT3	31	13	103	13	1	545	60,5	6,49	3	4	4	8	11	9	7	14	7	10	10	12	1	2	1	3	4	4	8	9	7	6	11	6	7	7	10	1	2	1	0	590506.06640625	633592.438476563	552298.14453125	3274389.34375	3618394.0390625	3240028.4140625	1875474.78515625	2109976.4765625
Q5T8P6	RNA-binding protein 26 OS=Homo sapiens OX=9606	RBM26	15	13	102	12	1	1007	113,5	9,16	11	10	10	11	10	9	5	5	6	4	5	3	3	6	4	9	9	9	8	8	9	5	5	5	4	5	3	3	5	4	1	738851.330078125	783030.31640625	754871.23828125	2330399.515625	2322203.3828125	2209685.86328125	481744.330078125	540370.67578125
P39019	40S ribosomal protein S19 OS=Homo sapiens OX=9606	RPS19	33	7	102	7	1	145	16,1	10,32	8	9	8	5	8	8	6	6	5	7	7	7	5	9	4	5	6	6	5	5	5	5	6	4	6	5	7	4	7	4	0	4199847.3125	4180401.09375	4022343.24511719	12334605.25	13102861.0390625	12741405.625	4590979.1875	4623260.625
P04899	Guanine nucleotide-binding protein G(i) subunit alpha-2 OS=Homo sapiens OX=9606	GNAI2	37	10	102	6	1	355	40,4	5,54	4	4	3	8	8	6	8	10	8	10	8	8	5	6	6	3	4	3	8	8	6	7	8	7	8	7	7	5	5	5	4	258554.421875	280095.734375	342366.288085938	2826589	2932595.484375	2653947.3125	1433561.234375	1412228.03125
O94906	Pre-mRNA-processing factor 6 OS=Homo sapiens OX=9606	PRPF6	22	17	102	17	1	941	106,9	8,25	6	6	11	11	19	15	3	2	2	3	6	5	4	4	5	6	6	10	10	15	13	3	2	2	2	6	4	4	4	5	0	547499.427734375	596438.490234375	501004.28125	3249393.578125	3267890.9296875	3145515.44921875	461148.611328125	579258.60546875
Q99613	Eukaryotic translation initiation factor 3 subunit C OS=Homo sapiens OX=9606	EIF3C	17	12	102	12	1	913	105,3	5,68	5	6	7	7	6	8	7	8	10	10	10	6	5	4	3	5	5	6	7	6	8	7	7	7	7	8	6	5	4	3	0	232089.205078125	294713.616210938	269574.763671875	1700028.8984375	1783997.8515625	1918116.5859375	1154556.48828125	914473.02734375
P63241	Eukaryotic translation initiation factor 5A-1 OS=Homo sapiens OX=9606	EIF5A	81	7	102	7	1	154	16,8	5,24	4	4	5	7	9	6	9	12	10	6	6	8	5	5	6	3	3	3	5	6	5	6	6	7	4	4	5	3	3	3	0	467674.43359375	493416.05078125	482379.62890625	2593405.1875	3426156.6875	3338968.9375	2476278.4140625	2332888.53125
P31944	Caspase-14 OS=Homo sapiens OX=9606	CASP14	51	11	101	11	1	242	27,7	5,58	4	6	5	21	19	19	3	3	3	3	3	2	4	3	3	4	4	4	10	10	11	3	3	3	3	3	2	4	3	3	0	749755.296875	755712.974609375	804748.110351563	11506799.09375	12454829.203125	12485585.375	511171.9453125	570066.08203125
P09012	U1 small nuclear ribonucleoprotein A OS=Homo sapiens OX=9606	SNRPA	35	8	101	5	1	282	31,3	9,83	12	9	13	10	12	17	4	4	3	5	3	2	3	3	1	5	4	5	6	7	8	4	3	3	3	3	2	3	3	1	3	2351663.27734375	2327649.04492188	2269986.796875	8338103.78125	8272645.984375	8265049.03125	1834385.63476563	1770128.41015625
Q9P258	Protein RCC2 OS=Homo sapiens OX=9606	RCC2	35	12	101	12	1	522	56,0	8,78	3	3	3	9	10	6	7	7	9	6	5	5	9	9	10	3	3	3	9	9	6	7	7	8	5	5	5	8	7	8	0	311351.373046875	349112.546875	322946.91796875	3353249.6171875	3387882.5703125	3306789.109375	1234084.703125	1326678.6953125
P40926	Malate dehydrogenase, mitochondrial OS=Homo sapiens OX=9606	MDH2	44	11	101	11	1	338	35,5	8,68	3	3	3	8	10	9	11	11	9	12	12	10				3	3	3	6	8	8	8	8	8	8	10	7				0	226701.705078125	277140.12109375	318002.439453125	2263144.5703125	2232934.3515625	2229493.4765625	1602302.54296875	1622855.37109375
P31947	14-3-3 protein sigma OS=Homo sapiens OX=9606	SFN	33	7	101	5	1	248	27,8	4,74	5	5	6	8	10	7	7	6	8	8	8	9	5	4	5	2	2	1	6	7	5	2	1	2	2	2	2	1	2	2	0				4239733.078125	4646202.6796875	4632686.65625	36883.18359375
P55884	Eukaryotic translation initiation factor 3 subunit B OS=Homo sapiens OX=9606	EIF3B	18	13	100	13	1	814	92,4	5,00	4	3	4	6	6	8	11	8	9	7	7	8	6	8	5	4	3	4	5	6	7	10	8	9	7	7	8	6	7	4	0	222829.376953125	251244.73046875	219265.872070313	2047416.515625	2152941.3671875	2140584.33984375	977308.921875	1007357.98828125
P29508	Serpin B3 OS=Homo sapiens OX=9606	SERPINB3	56	17	100	7	1	390	44,5	6,81	2	3	3	26	26	23	2	2	2	1	1	3	2	2	2	2	3	3	14	14	14	2	1	2	1	1	2	2	2	1	0	154182.8125	175485.076171875	162791.6015625	5928709.1171875	6252984.8515625	5940105.828125	230617.1171875	204859.26171875
P50991	T-complex protein 1 subunit delta OS=Homo sapiens OX=9606	CCT4	37	17	100	16	1	539	57,9	7,83	3	4	4	7	8	8	9	10	10	12	13	12				3	4	4	6	6	6	7	9	8	10	9	9				1	289510.869140625	306368.4609375	349241.115234375	2108940.9296875	2066288.65625	1954237.046875	1670956.46875	1642578.72558594
Q9NZT1	Calmodulin-like protein 5 OS=Homo sapiens OX=9606	CALML5	55	7	99	7	1	146	15,9	4,44	7	5	6	14	12	13	6	5	4	5	6	4	4	3	5	4	4	5	7	7	7	4	4	4	3	4	3	3	3	3	0	1178463.93554688	1182381.15234375	1159386.58203125	13962413.921875	14464486.5	14842564.46875	2052504.9609375	1949622.8203125
P22061	Protein-L-isoaspartate(D-aspartate) O-methyltransferase OS=Homo sapiens OX=9606	PCMT1	61	10	99	10	1	227	24,6	7,21	8	7	7	4	4	5	7	7	6	7	11	10	6	6	4	8	7	6	4	4	5	7	7	6	6	7	8	5	5	4	0	783712.849609375	771894.330078125	868791.428710938	2161874.359375	1856515.75	1684154.796875	1544682.21484375	1598678.84765625
P01859	Immunoglobulin heavy constant gamma 2 OS=Homo sapiens OX=9606	IGHG2	22	5	98	2	1	326	35,9	7,59		1	1	4	3	3	12	13	19	1	1	1	14	12	13		1	1	4	3	3	2	1	2	1	1	1	1	1	1	0		12336.95703125		505264.359375	524745.265625	584315.296875
P22090	40S ribosomal protein S4, Y isoform 1 OS=Homo sapiens OX=9606	RPS4Y1	38	10	98	3	1	263	29,4	10,24	6	4	3	7	11	10	7	4	6	6	6	7	8	6	7	6	4	3	6	9	9	6	4	5	6	6	6	6	6	7	0	25755.6015625	20556.671875	16233.90234375	425280.1015625	452662.9375	468117.2578125	47079.78515625	48655.2109375
P55081	Microfibrillar-associated protein 1 OS=Homo sapiens OX=9606	MFAP1	20	6	98	6	1	439	51,9	4,98	7	9	7	6	7	8	6	6	6	5	7	5	6	5	8	4	5	4	5	5	5	4	3	4	3	4	3	3	3	4	0	489365.5703125	513276.283203125	474524.12890625	2102176.49609375	1948085.140625	1978922.1015625	415450.6484375	435497.091796875
Q96AQ6	Pre-B-cell leukemia transcription factor-interacting protein 1 OS=Homo sapiens OX=9606	PBXIP1	22	15	97	15	1	731	80,6	5,33	9	12	13	9	9	5	3	3	3	4	5	3	9	4	6	9	11	9	9	8	5	3	3	3	4	4	3	6	4	6	0	844200.638671875	882010.634765625	775884.96484375	2776888.51171875	2850210.75	2708877.1640625	819859.646484375	728381.888671875
P84090	Enhancer of rudimentary homolog OS=Homo sapiens OX=9606	ERH	45	4	97	4	1	104	12,3	5,92	8	6	7	11	11	9	6	4	4	4	7	5	5	6	4	3	3	3	4	4	4	3	3	3	3	3	3	3	3	3	0	1956456.375	1944001.78564453	1861211.06152344	15938997.9453125	15136680.359375	16553871	1920012.48046875	1776790.703125
P51116	Fragile X mental retardation syndrome-related protein 2 OS=Homo sapiens OX=9606	FXR2	29	14	96	13	1	673	74,2	6,23	1	2	2	15	12	14	2	1	1	3	4	3	10	13	13	1	2	2	11	10	10	2	1	1	3	4	2	8	9	11	0	65697.5791015625	40715.603515625	46140.013671875	3230789.0234375	3327901.3828125	3336583.5234375	34984.21875	84973.91015625
Q5VW36	Focadhesin OS=Homo sapiens OX=9606	FOCAD	13	16	96	16	1	1801	199,9	6,62	5	10	6	17	16	15	2	4	3	1	3	4	3	4	3	4	9	4	14	13	12	2	3	3	1	3	4	3	4	3	0	356918.30859375	350866.357421875	325944.432617188	2284903.39453125	2315553.12890625	2301462.6484375	401248.2421875	362182.91015625
Q12905	Interleukin enhancer-binding factor 2 OS=Homo sapiens OX=9606	ILF2	36	9	96	9	1	390	43,0	5,26	4	7	6	12	12	11	5	4	5	5	3	3	5	6	8	3	4	4	9	8	8	4	3	5	4	3	3	4	4	5	0	458418.768554688	457695.62109375	474687.482421875	5641747.3359375	5795716.3203125	6062749.46875	1263617.02734375	1364320.765625
P62979	Ubiquitin-40S ribosomal protein S27a OS=Homo sapiens OX=9606	RPS27A	50	7	96	7	1	156	18,0	9,64	6	5	4	8	10	8	6	7	7	6	8	8	3	6	4	3	3	2	5	5	5	4	4	5	3	5	5	2	3	2	0	4999208.93359375	4915567.53125	4876950.09375	39860116.46875	39704805.203125	40273706.921875	19044695.9140625	18979055.84375
Q9BPU6	Dihydropyrimidinase-related protein 5 OS=Homo sapiens OX=9606	DPYSL5	34	12	96	12	1	564	61,4	7,20	8	7	5	4	3	6	12	9	9	11	12	10				6	5	4	4	3	4	9	7	8	8	8	9				0	333868.909179688	284288.001953125	268300.232421875	1765965.1484375	1704066.671875	1756715.328125	1810775.47265625	1805610.2890625
Q9BY77	Polymerase delta-interacting protein 3 OS=Homo sapiens OX=9606	POLDIP3	38	11	95	11	1	421	46,1	9,99	7	8	6	9	8	13	4	5	6	3	4	5	6	5	6	7	5	6	9	7	10	4	4	5	3	4	4	5	5	4	0	401711.733398438	458991.998046875	463549.02734375	3396472.203125	3560779.328125	3622911.1328125	397410.11328125	251332.328125
P05023	Sodium/potassium-transporting ATPase subunit alpha-1 OS=Homo sapiens OX=9606	ATP1A1	17	13	95	13	1	1023	112,8	5,49	6	5	5	7	3	4	10	9	9	7	10	9	5	2	4	4	4	4	5	3	4	9	8	8	6	9	8	4	2	4	0	254031.01953125	255238.87109375	275874.071289063	1296940.28515625	1310802.62890625	1015639.640625	760640.3515625	1083205.95507813
Q14194	Dihydropyrimidinase-related protein 1 OS=Homo sapiens OX=9606	CRMP1	19	8	95	5	1	572	62,1	7,03	5	5	2	6	5	5	15	8	10	6	10	7	3	4	4	3	4	2	5	5	5	7	7	7	5	6	5	3	3	4	0	66276.6455078125	62897.84375	76917.1044921875	668245.3046875	589504.328125	672619.171875	496502.03125	515295.9140625
P14314	Glucosidase 2 subunit beta OS=Homo sapiens OX=9606	PRKCSH	30	11	95	11	1	528	59,4	4,41	5	6	8	7	8	3	9	11	12	9	6	10	1			4	4	5	6	6	3	9	9	10	8	6	9	1			0	255209.830078125	326525.889648438	271333.369140625	1675896.40234375	1560414.265625	1613431.02734375	1665579.9375	1459520.03125
P61962	DDB1- and CUL4-associated factor 7 OS=Homo sapiens OX=9606	DCAF7	46	12	94	12	1	342	38,9	5,52										18	21	17	13	14	11										11	12	10	10	10	9	0				326344.171875	320696.3984375	280286.27734375	19862.0546875	25856.7578125
Q9Y520	Protein PRRC2C OS=Homo sapiens OX=9606	PRRC2C	11	18	94	18	1	2896	316,7	9,13	4	5	3	13	8	9	4	2	3	2	2	3	12	12	12	4	4	2	10	8	8	3	2	3	2	2	3	9	9	10	0	282355.529296875	242854.9453125	208548.44140625	2463297.90625	2636260.921875	2373818.08984375	344242.048828125	361982.8515625
P62995	Transformer-2 protein homolog beta OS=Homo sapiens OX=9606	TRA2B	24	6	94	6	1	288	33,6	11,25	5	3	2	13	12	15	5	4	3	4	4	4	6	7	7	4	3	2	6	6	6	4	4	3	3	3	3	5	6	6	0	150390.6484375	137627.778320313	171143.760742188	8822110.90625	9262343.21875	8979852.9375	603228.74609375	486467.4609375
P18621	60S ribosomal protein L17 OS=Homo sapiens OX=9606	RPL17	39	7	94	7	1	184	21,4	10,17	8	7	5	8	8	11	5	5	5	7	6	7	3	4	5	5	4	4	5	5	6	4	4	5	5	4	4	2	3	4	0	1276365.8125	1278088.46679688	1203190.57226563	7751773.2265625	8140244.3671875	8456929.015625	2909401.8671875	2799680.39453125
P04908	Histone H2A type 1-B/E OS=Homo sapiens OX=9606	HIST1H2AB	32	4	93	1	1	130	14,1	11,05	6	6	8	7	5	5	5	6	5	6	6	6	8	7	7	4	4	4	4	3	3	3	4	3	4	4	4	4	4	4	0	528638.3125	520890.5	451332.40625	2477810	3717857.9375	3442071.8125	781865.5	609223.75
P35268	60S ribosomal protein L22 OS=Homo sapiens OX=9606	RPL22	57	5	93	5	1	128	14,8	9,19	5	8	6	8	9	9	8	5	5	4	5	4	6	6	5	3	3	4	5	5	5	5	4	3	3	4	4	3	5	4	0	1163029.359375	1171120.078125	1189158.8828125	9262560.15625	8188248.90625	7900326.859375	1905985.94921875	1565447.7734375
O43809	Cleavage and polyadenylation specificity factor subunit 5 OS=Homo sapiens OX=9606	NUDT21	60	10	93	10	1	227	26,2	8,82	8	7	7	13	11	12	4	3	3	4	3	5	4	5	4	5	5	5	9	7	9	4	3	3	3	3	3	4	4	4	0	1540847.83984375	1419329.85449219	1311798.34960938	8239968.9765625	8000936.578125	8155411.53125	1143150.1328125	1123274.0859375
P08865	40S ribosomal protein SA OS=Homo sapiens OX=9606	RPSA	53	10	93	10	1	295	32,8	4,87	5	5	5	6	6	7	8	9	8	10	8	10	2	1	3	4	4	5	6	6	7	8	8	7	8	7	9	2	1	3	0	679925.381835938	654074.75390625	735634.0078125	7985501.1640625	7947660.3125	8133910.5078125	3342917.1171875	3466537.8359375
Q96AE4	Far upstream element-binding protein 1 OS=Homo sapiens OX=9606	FUBP1	24	12	93	10	1	644	67,5	7,61	6	4	6	11	9	8	8	7	5	8	5	8	2	3	3	5	4	5	10	8	8	7	6	5	7	5	7	2	2	3	1	327026.33984375	387302.70703125	342848.09375	2212188.390625	2299654.3125	2354472.34375	1470343.69726563	1478836.8125
P55209	Nucleosome assembly protein 1-like 1 OS=Homo sapiens OX=9606	NAP1L1	37	9	93	7	1	391	45,3	4,46	3	4	5	5	4	4	6	10	8	8	10	9	6	5	6	3	4	5	5	4	4	6	7	7	7	7	7	5	5	4	2	300594.51953125	299117.064453125	249831.36328125	3183609.1484375	3335284.140625	3327526.015625	2310352.828125	2335670.5625
P29692	Elongation factor 1-delta OS=Homo sapiens OX=9606	EEF1D	56	11	93	10	1	281	31,1	5,01	6	5	3	7	5	7	8	7	8	8	9	7	3	6	4	4	5	3	7	5	7	8	7	8	8	8	7	3	5	3	1	836784.861328125	856702.064453125	823376.1171875	5123147.34375	4831744.921875	4935167.90625	3824155.5546875	3627062.9375
Q01518	Adenylyl cyclase-associated protein 1 OS=Homo sapiens OX=9606	CAP1	34	12	93	12	1	475	51,9	8,06	2	3	3	6	8	8	9	7	9	9	9	10	3	4	3	2	3	3	6	8	8	7	7	8	8	8	10	3	3	3	0	144226.231445313	167547.634765625	147014.672851563	1649252.89257813	1724963.5390625	1892691.06054688	1329175.59375	1380815.46875
Q9Y608	Leucine-rich repeat flightless-interacting protein 2 OS=Homo sapiens OX=9606	LRRFIP2	18	11	92	10	1	721	82,1	6,95	2	4	3	6	11	9	2		3	9	9	8	10	8	8	2	3	3	5	8	8	2		3	6	7	6	7	7	8	2	205549.314453125	228532.727539063	165390.287109375	1942230.265625	2015181.6171875	2116410.5859375	292131.373046875	285845.41796875
P62318	Small nuclear ribonucleoprotein Sm D3 OS=Homo sapiens OX=9606	SNRPD3	48	4	92	4	1	126	13,9	10,32	8	7	9	5	8	9	5	5	6	6	5	6	4	5	4	3	3	3	3	3	4	3	3	3	3	3	3	3	3	3	0	2614752.4765625	2624230.390625	2612496.92578125	12618367.9296875	12792172.5625	13174196.21875	2306821.13867188	2349397.09375
Q14847	LIM and SH3 domain protein 1 OS=Homo sapiens OX=9606	LASP1	35	6	92	6	1	261	29,7	7,05	3	3	3	5	7	6	10	7	9	8	9	8	5	4	5	3	3	3	4	5	5	6	5	6	5	6	6	3	3	5	0	247113.422851563	246799.068359375	251358.289550781	1296743.91210938	1130763.578125	1235488.55859375	1431941.85742188	1341497.2890625
P17987	T-complex protein 1 subunit alpha OS=Homo sapiens OX=9606	TCP1	31	14	92	14	1	556	60,3	6,11	1	3	4	5	7	9	13	13	9	9	8	9	1		1	1	3	4	4	6	7	11	12	9	7	7	7	1		1	0	285452.919921875	319925.857421875	296695.63671875	2759424.73046875	2691242.453125	2660424.94921875	2127658.4921875	2114644.609375
P62906	60S ribosomal protein L10a OS=Homo sapiens OX=9606	RPL10A	35	6	91	6	1	217	24,8	9,94	4	4	3	9	9	8	5	3	5	9	7	7	6	6	6	3	3	3	5	5	5	5	3	5	6	5	5	5	6	6	0	641584.25	717438.876953125	685718.125	8482825.328125	8902558.796875	8894880.890625	2354231.1484375	2383774.31640625
P35611	Alpha-adducin OS=Homo sapiens OX=9606	ADD1	24	13	90	13	1	737	80,9	5,83	3	3	3	10	10	11	6	5	4	5	5	5	6	5	9	3	3	3	9	8	8	5	5	4	4	5	5	6	5	6	0	2732438.13476563	2787229.26171875	2963845.0078125	26272302.5742188	27956499.2734375	26791561.0898438	4437444.27148438	4059400.31445313
P55795	Heterogeneous nuclear ribonucleoprotein H2 OS=Homo sapiens OX=9606	HNRNPH2	26	7	90	3	1	449	49,2	6,30	4	4	3	7	8	9	6	6	5	5	5	4	6	9	9	3	3	2	4	5	6	5	4	4	3	3	3	4	5	5	0	7341.6103515625	7597.00927734375	17003.1796875	125712.43359375	205855.99609375	252842.53515625	82637.7421875	41678.939453125
Q01995	Transgelin OS=Homo sapiens OX=9606	TAGLN	52	10	90	10	1	201	22,6	8,84	4	4	4	5	4	6	9	8	9	11	9	11	2	2	2	4	3	3	5	4	5	7	6	7	8	7	7	2	1	2	0	333657.9609375	382112.865234375	317069.239257813	2077370.03125	2154326.33984375	2150318.2421875	1677837.82421875	1582316.15625
P78371	T-complex protein 1 subunit beta OS=Homo sapiens OX=9606	CCT2	40	14	90	14	1	535	57,5	6,46	1	2	1	7	5	8	13	13	11	9	9	11				1	2	1	7	5	7	8	11	10	8	7	8				0	102607.6953125	130547.021484375	122826.333007813	1825166.58203125	2062975.7734375	1764743.33984375	1495543.92578125	1395528.12890625
Q8IYB1	Protein MB21D2 OS=Homo sapiens OX=9606	MB21D2	32	11	89	11	1	491	55,8	7,03	7	10	5	3	3	3	8	6	9	8	7	10	5	4	1	5	7	4	3	3	3	6	6	8	6	6	10	4	3	1	0	397869.1171875	468146.434570313	467326.728515625	935833.34765625	999451.7109375	924150.16015625	734551.984375	738308.5625
Q14974	Importin subunit beta-1 OS=Homo sapiens OX=9606	KPNB1	23	14	89	14	1	876	97,1	4,78	4	2	3	8	8	10	6	12	10	8	6	9	1	1	1	3	2	3	8	7	8	6	9	9	7	5	7	1	1	1	0	213036.572265625	244711.07421875	218148.333984375	2616366.11328125	2853952.125	3042175.734375	1060585.171875	1184944.79101563
P35241	Radixin OS=Homo sapiens OX=9606	RDX	18	11	89	4	1	583	68,5	6,37	4	2	3	6	8	9	6	8	8	9	7	7	4	5	3	4	2	3	6	7	7	6	7	8	8	6	7	4	5	3	0	88551.927734375	85267	65991.90234375	103122.1953125	92899.765625	85744.25	247034.800292969	271455
Q07666	KH domain-containing, RNA-binding, signal transduction-associated protein 1 OS=Homo sapiens OX=9606	KHDRBS1	15	6	88	6	1	443	48,2	8,66	9	6	9	7	8	7	3	3	4	4	6	5	7	6	4	6	5	5	4	5	5	3	3	4	3	6	4	5	5	4	0	1029191.05810547	1036972.45019531	988931.376953125	4415405.01757813	4568644.11914063	4483131.16113281	1242187.29101563	759159.638183594
P62913	60S ribosomal protein L11 OS=Homo sapiens OX=9606	RPL11	34	6	88	6	1	178	20,2	9,60	7	4	6	6	7	8	6	5	5	6	6	6	6	6	4	5	4	5	5	5	5	5	5	5	5	5	4	5	5	4	0	1147177.90820313	1131185.40039063	992086.70703125	6766764.3046875	6366743.765625	6774382.1796875	2065767.1171875	2003885.8359375
P83731	60S ribosomal protein L24 OS=Homo sapiens OX=9606	RPL24	31	5	88	5	1	157	17,8	11,25	6	4	5	5	6	3	7	7	6	7	6	7	5	8	6	4	3	3	3	3	3	5	5	5	5	4	5	4	5	4	0	668941.6171875	735909.232421875	690522.482421875	6475215.359375	6435105.59375	6736945.546875	2053304.546875	1990500.8828125
P12236	ADP/ATP translocase 3 OS=Homo sapiens OX=9606	SLC25A6	32	9	88	4	1	298	32,8	9,74	6	7	4	7	9	7	4	6	5	6	5	7	4	6	5	4	5	4	7	8	6	4	5	5	5	4	6	3	5	4	5	817041.35546875	784468.328125	848023.35546875	6757742.1953125	6920623.59375	6816228.8046875	2380760.8671875	2247248.765625
P26583	High mobility group protein B2 OS=Homo sapiens OX=9606	HMGB2	32	6	88	5	1	209	24,0	7,81	5	5	7	4	4	6	8	9	9	8	6	6	5	3	3	4	3	4	3	3	4	6	6	6	5	5	5	4	2	2	0	479036.763671875	540627.412109375	503162.361328125	1956456.27734375	1743966.859375	2065182.2109375	1944531.50390625	1883951.32421875
P61160	Actin-related protein 2 OS=Homo sapiens OX=9606	ACTR2	42	11	87	10	1	394	44,7	6,74	2	4	3	5	9	10	5	6	4	8	7	7	6	5	6	2	4	3	5	9	8	5	5	4	6	7	5	6	4	5	0	107680.3359375	113603.83984375	122185.20703125	1971098.0078125	1958240.90625	1938458.8046875	713523.044921875	663039.638671875
P37268	Squalene synthase OS=Homo sapiens OX=9606	FDFT1	32	12	87	12	1	417	48,1	6,54	5	7	7	4	8	7	7	6	6	8	7	8	3	2	2	5	4	5	4	7	6	7	6	6	7	7	7	2	2	2	0	210250.0625	228562.5234375	198264.024414063	1753425.35546875	1896848.48046875	1965345.5234375	1035723.796875	796678.77734375
P13929	Beta-enolase OS=Homo sapiens OX=9606	ENO3	21	6	86	1	1	434	47,0	7,71	3	4	5	4	8	7	8	11	7	9	7	5	3	3	2	3	3	3	3	5	4	5	6	4	5	4	3	3	3	2	0
O43347	RNA-binding protein Musashi homolog 1 OS=Homo sapiens OX=9606	MSI1	29	7	86	6	1	362	39,1	7,85	3	3	4	7	7	7	4	4	7	6	6	7	6	6	9	2	3	3	5	4	5	3	3	4	5	5	4	5	5	6	1	164876.43359375	178012.658203125	227459.888671875	2396572.328125	2392491.5859375	2402474.5625	463023.947265625	506857.650390625
P61254	60S ribosomal protein L26 OS=Homo sapiens OX=9606	RPL26	36	7	86	2	1	145	17,2	10,55	5	6	5	6	5	6	7	7	6	5	5	5	6	7	5	4	5	4	5	5	5	6	6	5	4	3	4	5	6	4	4	812017.02734375	782075.416015625	825461.3125	4692749.78125	4662514.70507813	4890324.4453125	1739614.66015625	1644591.9453125
P62910	60S ribosomal protein L32 OS=Homo sapiens OX=9606	RPL32	34	4	86	4	1	135	15,9	11,33	4	3	4	4	4	5	7	8	8	6	8	9	5	5	6	3	3	3	3	3	3	4	4	4	3	4	4	3	4	4	0	227424.462890625	250498.05078125	182556.685546875	2086805.703125	2348749.40625	2309403.9140625	993115.1953125	1012912.6171875
O75534	Cold shock domain-containing protein E1 OS=Homo sapiens OX=9606	CSDE1	20	12	86	12	1	798	88,8	6,25	2	3	2	7	7	10	9	8	7	6	9	7	2	3	4	2	3	1	6	6	10	8	8	7	5	7	6	2	3	3	0	177500.865234375	175253.4453125	162814.45703125	1650844.1328125	1638674.9453125	1540345.80859375	887717.15625	801656.671875
Q07020	60S ribosomal protein L18 OS=Homo sapiens OX=9606	RPL18	40	7	85	7	1	188	21,6	11,72	4	5	4	7	5	7	6	5	4	6	6	7	5	8	6	3	5	4	6	5	6	6	5	4	5	5	5	5	5	5	0	1191050.3125	1255240.0078125	1150144.78125	12894598.125	13169602.140625	12995470.921875	3161146.15625	3109266.5078125
O43852	Calumenin OS=Homo sapiens OX=9606	CALU	40	9	85	9	1	315	37,1	4,64	4	5	4	7	7	5	9	8	10	9	8	8		1		4	4	4	6	6	4	6	7	7	7	7	7		1		0	301805.7421875	295712.576660156	310385.872070313	1821027.06054688	2035280.6328125	1610211.40039063	1510253.29882813	1563433.25195313
Q99729	Heterogeneous nuclear ribonucleoprotein A/B OS=Homo sapiens OX=9606	HNRNPAB	18	5	84	4	1	332	36,2	8,21	5	5	5	9	8	6	6	6	4	4	5	4	6	5	6	4	4	4	5	5	5	5	5	4	4	4	4	5	4	4	0	248235.82421875	282605.40234375	259344.576171875	2185646.109375	2603348.703125	2518061.453125	652862	637716.84375
Q14011	Cold-inducible RNA-binding protein OS=Homo sapiens OX=9606	CIRBP	33	4	84	4	1	172	18,6	9,51	7	6	7	5	5	6	6	4	4	4	6	6	4	7	7	4	4	4	4	4	4	4	4	4	3	4	4	4	4	4	0	2036650.125	2124397.375	2012004.625	8390102.0625	7201975.3125	8411487.0625	2545243.71875	2402532.984375
O43390	Heterogeneous nuclear ribonucleoprotein R OS=Homo sapiens OX=9606	HNRNPR	30	14	84	10	1	633	70,9	8,13	1	3	4	10	10	10	6	5	7	5	6	5	4	5	3	1	2	3	9	10	9	6	5	7	5	4	4	3	5	3	4	215670.883789063	203988.359375	233400.435546875	4454136.2421875	4448354.1953125	4513759.765625	1312939.41015625	1336180.46484375
O15020	Spectrin beta chain, non-erythrocytic 2 OS=Homo sapiens OX=9606	SPTBN2	7	13	83	10	1	2390	271,2	6,11	2	2	2	9	7	9	3	2	1	6	9	10	7	8	6	2	2	2	8	7	8	3	2	1	6	8	8	7	7	6	0		14980.8720703125	11648.95703125	791427.7109375	811965.06640625	877532.24609375	33512.92578125	31601.259765625
Q15417	Calponin-3 OS=Homo sapiens OX=9606	CNN3	37	9	83	8	1	329	36,4	6,05	3	2	3	7	8	7	7	9	9	9	7	8	1	2	1	3	2	2	6	7	7	5	5	5	7	6	7	1	2	1	1	337155.092773438	393817.50390625	375049.462890625	2397836.125	2558818.9765625	2524256.0390625	2050031.81054688	1859813.95703125
P35221	Catenin alpha-1 OS=Homo sapiens OX=9606	CTNNA1	20	11	83	8	1	906	100,0	6,29	2	2	4	6	11	6	9	6	7	9	8	9	1	1	2	2	2	3	6	9	6	7	5	7	8	6	8	1	1	2	2	94056.724609375	79101.841796875	127670.495117188	1037831.9609375	1039119.5703125	1097208.9140625	538764.7421875	386251.609375
O00410	Importin-5 OS=Homo sapiens OX=9606	IPO5	20	13	83	13	1	1097	123,6	4,94	1	1	1	11	9	9	7	9	10	8	9	8				1	1	1	9	7	8	6	9	7	8	8	7				0	86112.8154296875	33997.8232421875	57851.58984375	1476656.65625	1484469.546875	1384805.9921875	1076078.48828125	1061289.65625
P53396	ATP-citrate synthase OS=Homo sapiens OX=9606	ACLY	21	17	83	17	1	1101	120,8	7,33	3	1	2	4	6	4	10	11	9	13	11	6	1	1	1	3	1	2	4	6	4	9	11	9	11	9	6	1	1	1	0	103806.135742188	142976.8984375	119399.65234375	1349898.984375	1319835.3828125	1221548.8359375	1119089.94140625	1149088.53125
P05783	Keratin, type I cytoskeletal 18 OS=Homo sapiens OX=9606	KRT18	16	5	82	4	1	430	48,0	5,45	5	4	4	11	12	12	2	2	3	4	4	3	5	6	5	1	1	1	5	5	5	1	1	1	2	2	2	4	4	3	0	102376.734375	73896.09375	70344.65625	826005.6328125	799358.8984375	817175.703125	100644.8828125	111069.5859375
Q6PKG0	La-related protein 1 OS=Homo sapiens OX=9606	LARP1	23	15	82	15	1	1096	123,4	8,82	4	4	4	9	13	14	3	6	2	2	1		5	6	9	4	4	4	9	10	10	3	5	2	2	1		5	6	9	0	243461.444335938	205907.078613281	257697.594726563	1946311.078125	2221893.7109375	2043885.50390625	332936.30078125	375227.202148438
P62753	40S ribosomal protein S6 OS=Homo sapiens OX=9606	RPS6	29	7	82	7	1	249	28,7	10,84	3	5	5	8	6	7	5	5	6	8	5	6	6	3	4	3	4	4	7	5	5	5	4	6	7	5	6	6	3	4	0	950679.60546875	984095.59765625	914946.951171875	7073715.453125	7671146.6171875	7158078.453125	2142208.49023438	2151646.22851563
P62826	GTP-binding nuclear protein Ran OS=Homo sapiens OX=9606	RAN	35	6	82	6	1	216	24,4	7,49	7	7	4	5	5	5	9	7	8	5	5	6	2	3	4	5	5	4	5	5	5	6	6	6	5	5	6	2	3	4	0	1021644.34765625	995611.06640625	1030493.62890625	4875352.21875	4991487.1875	4785149.59375	4803165.84375	5473514.140625
Q07021	Complement component 1 Q subcomponent-binding protein, mitochondrial OS=Homo sapiens OX=9606	C1QBP	41	6	82	6	1	282	31,3	4,84	5	7	3	6	6	5	6	7	8	5	8	8	2	3	3	4	4	3	3	4	4	4	4	5	4	5	5	2	2	2	0	243827.8359375	306771.80078125	220292.013671875	1745812.421875	1855304.671875	1864577.5	1172166.296875	1079104.25
P39687	Acidic leucine-rich nuclear phosphoprotein 32 family member A OS=Homo sapiens OX=9606	ANP32A	33	8	82	4	1	249	28,6	4,09	5	2	5	5	3	4	10	10	7	7	7	8	4	3	2	4	2	5	5	3	4	8	8	6	7	6	8	3	2	2	4	208685.010742188	235071.779296875	253794.8984375	1957308.3203125	1894540.5	1931915.9296875	2313960.2109375	2283011.0390625
P31150	Rab GDP dissociation inhibitor alpha OS=Homo sapiens OX=9606	GDI1	45	16	82	7	1	447	50,6	5,14	1			3	9	4	15	10	14	8	8	8		1	1	1			2	6	4	12	8	11	6	8	6		1	1	0	22379.724609375	36223.740234375	10035.1025390625	248780.2890625	309579.09375	265832.90625	265966.56640625	248793.68359375
Q14498	RNA-binding protein 39 OS=Homo sapiens OX=9606	RBM39	21	8	81	8	1	530	59,3	10,10	4	4	4	6	7	6	4	5	5	5	5	5	6	8	7	4	4	4	6	7	6	4	5	5	5	5	5	5	6	6	0	331645.080078125	351303.9609375	325445.49609375	2675564.421875	2709366.59375	2583789.796875	801211.76953125	757935.84765625
Q12874	Splicing factor 3A subunit 3 OS=Homo sapiens OX=9606	SF3A3	32	10	81	10	1	501	58,8	5,38	4	5	5	11	13	8	2	4	4	4	6	6	3	3	3	4	4	3	7	8	7	2	4	3	4	4	4	2	3	3	0	553759.619140625	506829.552734375	521838.291015625	3938751.5390625	4086870.8125	4768264.3671875	733070.197265625	764365.18359375
P62314	Small nuclear ribonucleoprotein Sm D1 OS=Homo sapiens OX=9606	SNRPD1	55	4	81	4	1	119	13,3	11,56	5	6	7	10	7	9	5	5	4	4	4	4	4	4	3	3	3	3	4	4	4	3	3	3	3	3	3	3	3	3	0	1031766.3125	999799.1953125	975612.8359375	5746599.515625	6252474.171875	6679910.6875	1150937.7578125	1242581.234375
P62873	Guanine nucleotide-binding protein G(I)/G(S)/G(T) subunit beta-1 OS=Homo sapiens OX=9606	GNB1	44	8	81	6	1	340	37,4	6,00	3	3	2	5	7	5	8	7	8	6	6	5	5	5	6	2	3	1	4	5	4	6	6	6	4	5	4	4	4	4	1	111590.03515625	132527.10546875	139715.7734375	1956139.15625	2283377.421875	2198805.21875	1204422.8984375	1094536.73828125
Q9UQ35	Serine/arginine repetitive matrix protein 2 OS=Homo sapiens OX=9606	SRRM2	9	14	81	14	1	2752	299,4	12,06	3	2	2	12	14	13	5	7	4	2	3	3	4	4	3	3	2	2	12	12	11	5	7	4	2	3	3	3	3	3	0	163687.880859375	198814.543945313	201101.485351563	3022305.9296875	2775152.08984375	2782897.484375	774391.208984375	652742.3203125
Q92598	Heat shock protein 105 kDa OS=Homo sapiens OX=9606	HSPH1	26	15	81	14	1	858	96,8	5,39		3	3	6	2	4	13	11	12	5	7	10	1	1	3		3	3	6	2	3	11	10	12	5	7	9	1	1	2	0	144008.009765625	189436.662109375	154211.177734375	1527113.796875	1559578.90625	1526295.5	1671584.96484375	1328868.42578125
Q14019	Coactosin-like protein OS=Homo sapiens OX=9606	COTL1	56	7	81	7	1	142	15,9	5,67	4	3	3	7	7	6	8	7	8	5	6	8	4	3	2	4	3	3	6	5	5	6	7	6	5	6	7	4	3	2	0	567274.142578125	545405.734375	541451.078125	3523421.4375	3661153.5625	3153565.4375	3377483.8125	3798974.90625
P61313	60S ribosomal protein L15 OS=Homo sapiens OX=9606	RPL15	29	6	80	6	1	204	24,1	11,62	4	4	4	9	7	9	4	4	4	7	6	5	3	6	4	4	4	3	6	6	6	4	4	4	5	5	5	3	5	4	0	454077.258789063	426035.880371094	429980.366699219	5891082.75195313	6238059.92578125	6054352.53125	1638166.47851563	1483408.77539063
P61158	Actin-related protein 3 OS=Homo sapiens OX=9606	ACTR3	39	9	80	9	1	418	47,3	5,88				6	13	11	4	5	4	9	8	8	5	3	4				5	8	7	3	3	3	5	5	4	3	2	3	0	45227.353515625	47502.84375	56504.88671875	1920864.2578125	1638496.65625	2134941.7265625	505649.921875	480489.279296875
Q7KZF4	Staphylococcal nuclease domain-containing protein 1 OS=Homo sapiens OX=9606	SND1	23	13	80	13	1	910	101,9	7,17	4	2	6	4	4	6	5	8	9	7	11	8	3	2	1	3	2	4	3	4	4	5	8	7	7	9	8	3	1	1	0	236412.61328125	274467.623046875	325774.94921875	1681504.92578125	1848458.2109375	2055405.42578125	968343.73046875	1096543.55664063
P00558	Phosphoglycerate kinase 1 OS=Homo sapiens OX=9606	PGK1	33	9	80	9	1	417	44,6	8,10	5	5	5	6	5	5	6	7	7	9	8	8	1	2	1	5	4	5	6	5	5	6	7	7	9	7	8	1	2	1	0	405149.1640625	479857.626953125	463568.62890625	3542781	3735827.671875	3880623.25	2273971.125	2240985.8125
P12004	Proliferating cell nuclear antigen OS=Homo sapiens OX=9606	PCNA	38	8	80	8	1	261	28,8	4,69	4	5	4	5	6	5	10	7	8	7	7	7	2	1	2	4	3	3	5	5	5	7	5	6	6	6	6	2	1	2	0	279918.021484375	269415.373046875	277780.74609375	1982184.3125	2019364.8359375	1981511.7734375	1998189.49609375	1922610.5234375
Q9P0K7	Ankycorbin OS=Homo sapiens OX=9606	RAI14	19	14	79	14	1	980	110,0	6,21	3	2	3	6	7	4		1	1	7	9	9	9	8	10	3	2	2	6	6	3		1	1	6	8	8	7	6	7	0	169035.15234375	108231.291015625	161912.348632813	1543537.265625	1271617.5234375	1553787.46875	173287.31640625	264513.8984375
Q12792	Twinfilin-1 OS=Homo sapiens OX=9606	TWF1	40	8	79	8	1	350	40,3	6,96	1	1	3	7	11	7	4	2	3	6	6	7	8	6	7	1	1	3	5	8	4	4	2	2	5	5	4	5	4	5	0	127204.077148438	147401.767578125	141330.94921875	1794662.921875	1819795.203125	1649482.9375	279078.126953125	378506.2890625
P61353	60S ribosomal protein L27 OS=Homo sapiens OX=9606	RPL27	38	5	79	5	1	136	15,8	10,56	5	3	3	5	8	10	4	6	7	6	5	4	4	5	4	4	3	3	4	4	5	3	3	5	5	4	4	3	4	4	0	798028.939453125	881623.60546875	787974.552734375	6115641.8203125	6418890.6953125	6178925.765625	1637357.2421875	1650841.3671875
Q14257	Reticulocalbin-2 OS=Homo sapiens OX=9606	RCN2	39	9	79	9	1	317	36,9	4,40	5	6	3	5	4	4	3	4	6	9	9	11	6	2	2	5	6	2	4	4	4	3	4	4	7	7	8	5	2	2	0	531421.14453125	505554.134765625	505007.243164063	2324320.59375	2313735.5859375	2258947.37890625	1126825.94921875	1274733.703125
Q9Y281	Cofilin-2 OS=Homo sapiens OX=9606	CFL2	42	6	78	3	1	166	18,7	7,88	4	6	5	6	7	7	6	4	6	4	5	4	5	4	5	3	3	3	4	4	5	5	3	4	4	4	4	5	4	5	0		16154.2724609375		294437.921875	342475.6171875	281091.703125	58325.3984375	83186.7109375
Q52LJ0	Protein FAM98B OS=Homo sapiens OX=9606	FAM98B	23	7	78	6	1	433	45,5	8,69	11	8	7	4	5	6	3	2	3	6	6	5	4	3	5	6	4	4	4	5	5	2	2	3	4	4	4	3	3	3	0	669843.37109375	689953.58203125	633842.08984375	1857920.6484375	1876411.765625	1847682.57421875	668613.78125	501204.02734375
P41091	Eukaryotic translation initiation factor 2 subunit 3 OS=Homo sapiens OX=9606	EIF2S3	30	9	77	9	1	472	51,1	8,40	4	3	4	6	5	7	7	7	5	7	5	5	3	4	5	3	3	4	5	4	6	6	6	5	6	5	5	3	4	4	0	302382.53515625	295977.263671875	301887.770507813	2259234.546875	2169816.2109375	2253589.7890625	913592.4765625	856249.6171875
Q13838	Spliceosome RNA helicase DDX39B OS=Homo sapiens OX=9606	DDX39B	33	10	77	10	1	428	49,0	5,67	3	3	1	7	8	7	8	9	10	6	6	5	2	1	1	3	2	1	6	7	6	7	8	9	6	6	5	2	1	1	0	256114.513671875	253720.18359375	226443.166992188	3155888.2109375	3307330.46875	3051261.40625	1741604.46875	1704382.3359375
P55786	Puromycin-sensitive aminopeptidase OS=Homo sapiens OX=9606	NPEPPS	18	12	77	12	1	919	103,2	5,72	1		1	6	11	9	8	8	11	6	8	7	1			1		1	6	9	9	8	8	9	6	8	6	1			0	23915.29296875	25376.677734375	34309.93359375	1861514.5625	1681559.7109375	1607898.921875	805558.06640625	677190.5703125
Q86V48	Leucine zipper protein 1 OS=Homo sapiens OX=9606	LUZP1	19	14	76	14	1	1076	120,2	8,50	1	1		9	8	7			1	6	7	6	9	12	9	1	1		8	8	7			1	6	6	5	9	9	9	0	59051.951171875	65294.3701171875	54012.060546875	1086946.36328125	1223860.83984375	1294386.21875	55970.0107421875	81689.404296875
P84103	Serine/arginine-rich splicing factor 3 OS=Homo sapiens OX=9606	SRSF3	32	5	76	4	1	164	19,3	11,65	5	5	5	7	6	8	4	4	4	5	5	5	4	4	5	5	5	5	5	4	5	4	4	4	5	4	5	4	4	5	1	965433.80078125	963468.5390625	946964.171875	7223695.296875	7186332.6796875	7625829.734375	1730788.15625	1755059.6171875
Q9NVA2	Septin-11 OS=Homo sapiens OX=9606	SEPTIN11	29	9	76	8	1	429	49,4	6,81	3	3	3	6	4	6	8	11	10	7	7	6	1		1	3	2	2	5	4	4	7	7	8	6	6	4	1		1	1	171916.921875	166159.78125	177337.765625	1228245.48046875	1369309.99609375	1472865.67578125	1184491.453125	1218788.87109375
P16989	Y-box-binding protein 3 OS=Homo sapiens OX=9606	YBX3	21	6	75	2	1	372	40,1	9,77	4	4	4	4	4	4	5	6	8	5	4	5	6	6	6	3	3	2	4	3	3	4	5	5	3	3	3	4	3	4	0	11991.537109375	28977.41796875	9182.6318359375	159637.03125	170100.875	133795.765625	25811.33203125	27919.6015625
P52292	Importin subunit alpha-1 OS=Homo sapiens OX=9606	KPNA2	29	9	75	9	1	529	57,8	5,40	4	4	4	6	5	7	6	5	6	6	5	4	6	4	3	2	3	2	5	5	6	5	4	4	4	5	3	3	3	3	0	455404.12890625	476900.35546875	362198.046875	3010090.125	2438617.3984375	2033763.4921875	944761.15234375	962851.375
P09661	U2 small nuclear ribonucleoprotein A' OS=Homo sapiens OX=9606	SNRPA1	44	8	74	8	1	255	28,4	8,62	4	6	4	6	10	8	6	4	6	3	3	3	4	3	4	4	6	4	6	8	8	5	4	4	3	3	3	4	3	3	0	1275969.5	1598917.484375	1278365.2265625	4634800.5	5348010.59375	5297760.078125	1448610.9140625	1496339.16015625
P49756	RNA-binding protein 25 OS=Homo sapiens OX=9606	RBM25	12	7	74	7	1	843	100,1	6,32	5	6	5	7	6	7	4	6	5	4	3	5	4	4	3	4	5	4	6	5	6	3	4	3	3	3	4	4	3	3	0	308814.115234375	297521.328125	287397.112304688	1510221.78125	1458787.7265625	1530789.859375	386541.9609375	461935.22265625
P40227	T-complex protein 1 subunit zeta OS=Homo sapiens OX=9606	CCT6A	27	10	74	10	1	531	58,0	6,68	3	3	4	4	6	6	8	9	10	4	6	9			2	3	3	3	4	6	6	8	7	8	4	5	8			1	0	183114.376953125	189018.994140625	197155.08203125	1250358.9296875	1493427.2265625	1304762.6171875	1083668.0546875	1087627.109375
Q9Y295	Developmentally-regulated GTP-binding protein 1 OS=Homo sapiens OX=9606	DRG1	42	12	73	12	1	367	40,5	8,90	6	8	7	7	5	10	2	3	3	3	3	5	4	3	4	6	6	6	7	5	9	1	2	3	3	3	5	3	3	4	0	540319.451171875	531406.09765625	549368.741210938	2445226.1875	2903408.76171875	2910280.2890625	502110.763671875	593111.734375
Q96AG4	Leucine-rich repeat-containing protein 59 OS=Homo sapiens OX=9606	LRRC59	36	7	72	7	1	307	34,9	9,57	3	5	6	7	7	7	4	6	5	4	4	4	4	3	3	2	4	5	7	5	6	4	5	5	4	3	4	4	3	3	0	1455455.49804688	1614247.609375	1430601.640625	7719504.46875	7744465.546875	7780352.484375	1612819.28515625	1746821.03515625
P05141	ADP/ATP translocase 2 OS=Homo sapiens OX=9606	SLC25A5	28	8	72	3	1	298	32,8	9,69	3	5	2	8	8	6	4	6	5	4	4	4	3	5	5	2	4	2	7	8	6	4	5	5	3	3	4	2	4	4	0	153853.1171875	175637.609375	209918.7421875	927468.5234375	1074957.4609375	1017481.24609375	353827.90625	384618.859375
P27695	DNA-(apurinic or apyrimidinic site) lyase OS=Homo sapiens OX=9606	APEX1	36	8	72	8	1	318	35,5	8,12	6	4	4	5	5	5	6	8	6	5	8	7	1	1	1	4	4	4	5	5	5	5	7	6	5	7	6	1	1	1	0	286225.203125	502140.6640625	319811.833984375	1619727.1875	2137896.015625	1551243.859375	2271130.890625	1813823.88476563
Q8N163	Cell cycle and apoptosis regulator protein 2 OS=Homo sapiens OX=9606	CCAR2	16	10	72	10	1	923	102,8	5,22	4	3	1	8	8	9	6	7	7	5	5	4		2	3	4	3	1	7	7	7	6	6	6	3	4	3		2	3	0	91284.048828125	116715.782226563	103549.993164063	1119306.59375	1216879.890625	1117592.359375	360886.33984375	452835.3984375
Q16181	Septin-7 OS=Homo sapiens OX=9606	SEPTIN7	24	8	72	7	1	437	50,6	8,63	5	3	5	7	5	9	6	5	5	6	6	7	1	1	1	5	3	4	6	4	7	6	5	5	6	6	6	1	1	1	0	183042.869140625	156540.216796875	141496.060546875	722831.671875	746223	791630.8203125	672049.6484375	657021.0546875
Q14195	Dihydropyrimidinase-related protein 3 OS=Homo sapiens OX=9606	DPYSL3	30	11	72	7	1	570	61,9	6,49	3	2		4	5	5	12	10	9	4	7	7	1	2	1	1	1		4	5	5	6	8	7	3	5	5	1	1	1	1	52274.296875	31580.662109375	31306.91796875	588351.04296875	642590.46875	598013.4453125	465397.6015625	534924.48828125
Q8IWS0	PHD finger protein 6 OS=Homo sapiens OX=9606	PHF6	39	10	71	10	1	365	41,3	8,68	2	1	3	5	6	7	6	5	5	6	5	6	4	6	4	2	1	3	4	5	6	6	5	4	5	3	3	4	5	4	0	224095.26953125	212352.482421875	155144.2890625	1653755.4453125	1645646.8984375	1691609.1875	527069.36328125	596068.216796875
Q08188	Protein-glutamine gamma-glutamyltransferase E OS=Homo sapiens OX=9606	TGM3	34	15	71	15	1	693	76,6	5,86	3	2	5	19	20	21		1								2	2	4	14	14	14		1								0	314793.475585938	375536.06640625	287009.94140625	7371309.0625	8789648.5390625	8280460.6953125	147194.41796875	155738.6796875
E9PAV3	Nascent polypeptide-associated complex subunit alpha, muscle-specific form OS=Homo sapiens OX=9606	NACA	3	4	71	4	1	2078	205,3	9,58	4	4	4	5	8	7	6	6	5	5	3	3	3	4	4	3	3	3	4	4	4	4	4	4	3	3	3	3	3	3	0	477457.80078125	510406.01953125	447858.349609375	2959221.75	2868273.1640625	2714066.65625	2036894.9609375	2048924.421875
Q15019	Septin-2 OS=Homo sapiens OX=9606	SEPTIN2	39	9	71	9	1	361	41,5	6,60	3	4	3	7	6	6	5	6	5	8	7	5	1	4	1	2	3	3	6	5	5	5	5	5	7	4	5	1	4	1	0	141197.28515625	213615.24609375	243814.90234375	1600464.21875	1536488.46875	1668365.109375	1209670.96484375	1156277.5625
P18669	Phosphoglycerate mutase 1 OS=Homo sapiens OX=9606	PGAM1	29	6	71	6	1	254	28,8	7,18	4	3	6	6	5	7	8	5	3	6	6	6	2	2	2	4	3	4	5	5	5	6	4	3	5	5	5	2	2	2	0	397945.03125	415956.3515625	393589.05078125	3290817.2421875	3367182.203125	3495488.90625	1525763.984375	1594024.6484375
Q13242	Serine/arginine-rich splicing factor 9 OS=Homo sapiens OX=9606	SRSF9	54	12	70	10	1	221	25,5	8,65	3	4	4	11	10	12	2	4	3	3	4	3	4	2	1	3	4	3	8	8	10	2	4	2	2	4	3	4	2	1	1	205006.696289063	137002.087890625	161801.619140625	4111491.59179688	4438620.0703125	4250737.55859375	413800.291015625	423102.794921875
P40429	60S ribosomal protein L13a OS=Homo sapiens OX=9606	RPL13A	30	6	70	6	1	203	23,6	10,93	3	5	3	5	6	5	4	4	5	5	5	6	4	5	5	3	4	3	4	5	4	4	4	4	4	4	4	3	3	3	0	406150.616210938	435920.25	392516.524414063	4735294.52929688	4610730.3515625	4265763.7421875	1372765.4296875	1335277.59960938
Q96P63	Serpin B12 OS=Homo sapiens OX=9606	SERPINB12	51	13	70	13	1	405	46,2	5,53	5	4	4	16	15	17		1	1	1	2	2		1	1	4	4	3	10	11	12		1	1	1	2	2		1	1	0	359683.50390625	363422.099609375	348766.1015625	4533101.890625	4648781.5	4809320.65625	236972.203125	269166.109375
Q16527	Cysteine and glycine-rich protein 2 OS=Homo sapiens OX=9606	CSRP2	47	6	70	6	1	193	20,9	8,62	2	3	4	4	5	5	4	6	6	4	5	3	6	6	7	2	3	3	3	5	4	4	5	5	4	3	2	4	5	6	0	300351.24609375	405886.134765625	421546.88671875	1885320.6640625	1784571.5703125	1827846.0390625	1257823.4765625	1307548.16796875
P16615	Sarcoplasmic/endoplasmic reticulum calcium ATPase 2 OS=Homo sapiens OX=9606	ATP2A2	17	11	70	11	1	1042	114,7	5,34	3	2	2	7	3	5	9	9	7	5	6	9	1		2	3	2	2	6	3	5	7	7	6	5	6	8	1		2	0	166741.93359375	113679.974609375	155824.3359375	1245573.83984375	1258240.0234375	1245555.62890625	660887.015625	622123.8984375
P16949	Stathmin OS=Homo sapiens OX=9606	STMN1	32	6	70	6	1	149	17,3	5,97	4	4	4	4	4	4	6	8	6	6	4	5	3	3	5	4	4	4	4	4	4	4	6	5	5	4	5	3	3	4	0	636539.34765625	673242.015625	673449.392578125	2106418.453125	2173700.5859375	2075061.6484375	3189975.953125	3101472.78125
P50914	60S ribosomal protein L14 OS=Homo sapiens OX=9606	RPL14	21	4	69	4	1	215	23,4	10,93	2	4	2	6	5	7	4	5	4	6	5	8	4	4	3	2	4	2	4	4	4	4	4	4	4	4	4	3	4	3	0	452449.4609375	475898.3984375	494589.080078125	7742278.46875	7528795.90625	7617890.34375	2082521.1328125	1938397.40625
P62847	40S ribosomal protein S24 OS=Homo sapiens OX=9606	RPS24	35	4	69	4	1	133	15,4	10,78	3	4	5	6	6	7	4	6	4	3	3	5	4	4	5	2	3	3	4	4	4	2	3	2	2	2	3	2	3	3	0	389113.35546875	328328.537109375	288149.91796875	3256252.046875	3866083.046875	4087820.390625	855926.50390625	795996.98828125
Q14240	Eukaryotic initiation factor 4A-II OS=Homo sapiens OX=9606	EIF4A2	29	9	69	1	1	407	46,4	5,48	3	3	2	8	9	9	6	5	6	4	5	4	3	1	1	2	3	2	6	8	7	6	5	5	3	4	3	3	1	1	0				141618.984375	141622.046875	133327.75	56521.4140625	44175.4453125
Q58FF6	Putative heat shock protein HSP 90-beta 4 OS=Homo sapiens OX=9606	HSP90AB4P	13	5	69	2	1	505	58,2	4,73	5	4	6	4	5	4	6	5	5	8	5	6	2	2	2	3	3	3	4	4	3	5	4	4	3	3	4	2	2	2	0	15870.658203125			266689.25	307867.1875	241261.015625	208186.296875	204898.03125
P09936	Ubiquitin carboxyl-terminal hydrolase isozyme L1 OS=Homo sapiens OX=9606	UCHL1	43	6	69	6	1	223	24,8	5,48	4	7	5	4	5	4	6	10	6	4	5	4	1	2	2	4	4	4	3	4	4	5	6	6	3	5	3	1	2	2	0	254516.19140625	159484.56640625	262551.576171875	1314016.1484375	1700658.0546875	1351881.6875	1667293	1772637.0390625
P63010	AP-2 complex subunit beta OS=Homo sapiens OX=9606	AP2B1	12	9	68	4	1	937	104,5	5,38				9	8	12	3	4	5	7	4	7	3	3	3				8	7	9	3	4	4	5	4	5	3	2	3	4	106270.318359375	133410.76171875	101176.498046875	1878180.03125	2054661.234375	2451553.34375	509441.06640625	410791.783203125
Q01469	Fatty acid-binding protein 5 OS=Homo sapiens OX=9606	FABP5	60	6	68	6	1	135	15,2	7,01	4	4	3	8	8	8	3	3	3	5	4	3	3	5	4	3	3	3	4	5	5	3	3	3	5	3	3	3	4	3	0	1514890.37402344	1567553.7578125	1555177.9609375	14424354.0078125	14403329.75	14188514.609375	3053096.88476563	2876288.90625
P49006	MARCKS-related protein OS=Homo sapiens OX=9606	MARCKSL1	69	5	68	5	1	195	19,5	4,67	3	4	4	2	6	6	7	6	7	6	5	4	3	2	3	3	3	2	2	4	4	5	5	5	5	4	3	2	2	3	0	383047.080078125	403318.231445313	418443.172363281	1468547.21875	1592764.03125	1666548.390625	1930562.3828125	2143220.41015625
P32119	Peroxiredoxin-2 OS=Homo sapiens OX=9606	PRDX2	62	8	68	7	1	198	21,9	5,97	3	2		7	7	7	6	9	4	7	5	8	1		2	3	2		6	7	6	5	6	4	5	4	6	1		2	0	545739.267578125	303146.563476563	436474.5	5429292.3046875	5620458.90625	5627923.59375	2513729.0859375	2057398.6484375
O75044	SLIT-ROBO Rho GTPase-activating protein 2 OS=Homo sapiens OX=9606	SRGAP2	15	11	67	9	1	1071	120,8	6,70		1	1	6	6	7		1	4	6	4	7	8	8	8		1	1	5	6	6		1	4	6	4	5	7	7	7	2	36707.390625	42512.3251953125	152846.7421875	2463404.765625	2628201.421875	2264775.0859375	115585.6796875	255601.71875
P0C0S5	Histone H2A.Z OS=Homo sapiens OX=9606	H2AFZ	54	5	67	3	1	128	13,5	10,58	4	4	5	6	4	4	5	4	4	2	4	3	7	6	5	3	3	3	4	3	3	4	3	3	2	3	3	4	4	3	2	1618484.33789063	1685750.06640625	1711824.45507813	7295294.8359375	7415736.5859375	7710372.5703125	2421054.3359375	2574511.1875
Q9BQ61	Telomerase RNA component interacting RNase OS=Homo sapiens OX=9606	TRIR	22	3	67	3	1	176	18,4	9,44	5	4	7	6	5	5	4	3	3	4	4	5	5	4	3	3	3	3	3	3	3	3	3	3	3	3	3	3	3	3	0	334759.328125	330378.71484375	338779.12109375	1279321.5625	1269398.96875	1350333.0078125	391031.58984375	353977.5234375
P25205	DNA replication licensing factor MCM3 OS=Homo sapiens OX=9606	MCM3	16	11	67	11	1	808	90,9	5,77	2	2	1	3	2	5	9	8	9	9	8	6	1		2	2	2	1	3	2	4	9	8	7	8	8	6	1		2	0	209328.569335938	123609.630859375	69739.513671875	1144471.078125	1170887.8125	1114939.7421875	857013.41796875	824358.93359375
P23526	Adenosylhomocysteinase OS=Homo sapiens OX=9606	AHCY	22	8	67	8	1	432	47,7	6,34	3	3	2	6	7	5	7	6	5	6	6	7	1	1	2	2	3	1	5	6	5	6	6	5	6	4	5	1	1	2	0	283159.361328125	289798.36328125	290196.49609375	1897734.1640625	1918369.125	1913974.3359375	1723815.25	1618827.6875
Q99832	T-complex protein 1 subunit eta OS=Homo sapiens OX=9606	CCT7	26	11	67	11	1	543	59,3	7,65	3	3	3	7	9	6	6	9	5	5	4	6		1		3	3	3	5	6	6	6	6	5	5	4	6		1		0	146467.3203125	214798.395507813	206895.678710938	1424440.6171875	1390593.796875	1537611.4296875	1325448.01171875	1221405.7734375
O75874	Isocitrate dehydrogenase [NADP] cytoplasmic OS=Homo sapiens OX=9606	IDH1	20	8	67	7	1	414	46,6	7,01	2	2	2	7	5	7	6	6	7	7	6	8	1		1	2	2	2	7	5	7	6	6	7	6	6	7	1		1	0	184755.637695313	201479.623046875	200626.673828125	1433167.13671875	1249073.7734375	1344361.296875	929181.7578125	930976.26953125
P33991	DNA replication licensing factor MCM4 OS=Homo sapiens OX=9606	MCM4	15	9	67	9	1	863	96,5	6,74	2	3	2	4	3	3	9	10	9	6	6	9	1			2	3	2	4	3	3	9	9	7	5	5	7	1			0	123013.443359375	108122.4375	82176.7978515625	769713.8125	885516.484375	851802.12109375	876425.00390625	883566.4765625
Q96IZ0	PRKC apoptosis WT1 regulator protein OS=Homo sapiens OX=9606	PAWR	36	6	66	6	1	340	36,5	5,41	3	2	3	6	10	6	2	3	1	5	4	6	4	5	6	2	2	2	4	6	5	2	3	1	5	4	5	4	4	5	0	46244.458984375	90832.13671875	65490.12109375	705237.3984375	596507.65625	775135.015625	117016.0546875	146703.140625
O14639	Actin-binding LIM protein 1 OS=Homo sapiens OX=9606	ABLIM1	18	9	66	9	1	778	87,6	8,59	3	2	2	5	6	3	3	2	1	4	6	5	8	7	9	2	2	2	5	5	3	3	2	1	4	6	5	7	6	6	0	91119.083984375	133430.325195313	147155.375	1198792.65625	1046602.125	1114427.65625	258681.29296875	64425.490234375
Q2M2I5	Keratin, type I cytoskeletal 24 OS=Homo sapiens OX=9606	KRT24	5	3	66	1	1	525	55,1	4,96	5	4	4	8	9	10	3	3	4	3	3	2	2	3	3	1	1	1	2	3	2	2	2	2	1	1	1	1	1	1	0	15069.6953125	12121.9599609375	14572.857421875	98471.5546875	88862.0703125	85131.1640625	27778.09765625	23693.39453125
P01040	Cystatin-A OS=Homo sapiens OX=9606	CSTA	46	4	66	4	1	98	11,0	5,50	3	5	4	6	8	6	4	4	3	4	3	4	3	4	5	3	2	3	3	4	3	3	3	2	3	3	3	3	2	3	0	805036.61328125	841484.00390625	794470.80859375	8988740.12109375	9270461.41015625	9156879.83984375	633962.578125	601633.60546875
P05386	60S acidic ribosomal protein P1 OS=Homo sapiens OX=9606	RPLP1	58	4	66	3	1	114	11,5	4,32	3	1	4	5	6	6	5	4	3	4	6	6	4	4	5	3	1	3	4	3	4	2	2	2	3	4	3	3	3	3	0	331443.484375	310915.74609375	292726.23046875	8985604.96875	10209588.28125	10610138.6875	1849498	1058943.234375
P46776	60S ribosomal protein L27a OS=Homo sapiens OX=9606	RPL27A	28	5	66	5	1	148	16,6	11,00	4	5	6	4	6	4	4	5	4	5	4	4	4	4	3	4	4	5	3	4	3	4	5	4	4	4	3	3	4	3	0	1134217.57421875	1139955.59375	1149290.28515625	7877192.28125	7930503.0625	7850038.15625	2509295.8125	2475585.234375
P62805	Histone H4 OS=Homo sapiens OX=9606	HIST1H4A	42	5	66	5	1	103	11,4	11,36	3	4	3	6	7	7	4	3	3	4	3	4	5	5	5	3	4	3	4	4	4	3	3	3	3	3	3	4	4	4	0	1088169.703125	1150072.2109375	1121872.88671875	7625941.9296875	7917919.015625	7955742.234375	2559950.51171875	2508593.4140625
P62854	40S ribosomal protein S26 OS=Homo sapiens OX=9606	RPS26	44	4	66	4	1	115	13,0	11,00	4	4	5	4	6	7	4	5	4	4	5	4	4	2	4	2	3	3	4	4	4	3	3	3	3	4	4	3	2	2	0	271404.578125	318182.723632813	312223.596679688	3239306.9140625	3386159.984375	3473256.546875	794549.21875	742818.07421875
Q13123	Protein Red OS=Homo sapiens OX=9606	IK	36	14	66	14	1	557	65,6	6,64	1	2	2	22	15	20	1	1	1					1		1	2	2	13	11	12	1	1	1					1		0	224281.323242188	152646.053710938	114029.00390625	9378419.5	9619018.4375	10225879.671875	120664.00390625	161260.091796875
P62306	Small nuclear ribonucleoprotein F OS=Homo sapiens OX=9606	SNRPF	24	3	66	3	1	86	9,7	4,67	6	5	6	5	6	4	4	4	3	2	3	2	7	5	4	2	3	2	2	2	1	1	1	1	1	1	1	2	1	2	0	407096.997070313	392918.782226563	432478.081054688	3053637.98828125	3444656.96875	3162306.19921875	525268.818359375	525153.397460938
P98179	RNA-binding protein 3 OS=Homo sapiens OX=9606	RBM3	49	4	66	4	1	157	17,2	8,91	2	3	1	5	6	6	7	5	5	2	4	2	8	5	5	2	2	1	3	3	4	4	4	3	2	2	2	4	3	4	0	361005.890625	353146.4921875	458268.12890625	2271412.3125	1325077.078125	2490957.390625	780604.49609375	1096515.2109375
P78344	Eukaryotic translation initiation factor 4 gamma 2 OS=Homo sapiens OX=9606	EIF4G2	17	12	66	12	1	907	102,3	7,14	5	5	5	8	7	5	3	3	7	4	4	4	1	2	3	4	4	4	6	5	4	3	3	6	4	4	3	1	1	3	0	253069.197265625	234024.96875	176396.913085938	1343250.3984375	1587967.14453125	1344617.1796875	426157.078125	506416.04296875
P39748	Flap endonuclease 1 OS=Homo sapiens OX=9606	FEN1	20	6	66	6	1	380	42,6	8,62	5	3	3	6	5	5	3	4	5	4	5	5	3	5	5	3	3	3	6	5	4	3	3	5	4	4	5	3	5	4	0	472324.6796875	423794.16796875	421640.384765625	1608027.46875	1596931.890625	1450525.453125	839747.078125	808799.83984375
Q13867	Bleomycin hydrolase OS=Homo sapiens OX=9606	BLMH	37	11	66	11	1	455	52,5	6,27	2	3	4	14	11	10	2	4	4	3	4	4		1		2	2	4	8	9	9	2	3	4	3	4	4		1		0	196810.640625	312949.009765625	305606.470703125	5378162.70703125	5336716.8359375	5182515.5703125	477015.89453125	586227.93359375
P35606	Coatomer subunit beta' OS=Homo sapiens OX=9606	COPB2	17	10	66	10	1	906	102,4	5,27	1	1		6	7	5	9	6	7	7	5	7	1	1	3	1	1		6	5	4	8	6	6	6	5	7	1	1	3	0	51183.478515625	65512.998046875	36616.2861328125	977753.375	949689.0625	867962.6484375	713439.39453125	684781.19140625
O43175	D-3-phosphoglycerate dehydrogenase OS=Homo sapiens OX=9606	PHGDH	20	8	66	8	1	533	56,6	6,71	5	4	4	4	5	4	7	6	7	5	6	6	1	1	1	5	4	4	4	5	4	6	6	6	5	5	6	1	1	1	0	411755.21875	434765.7890625	412674.979492188	2547136.859375	2826915.78125	2586286.9375	1953917.9140625	1961496.7421875
Q69YQ0	Cytospin-A OS=Homo sapiens OX=9606	SPECC1L	19	16	65	16	1	1117	124,5	5,72	1	2	1	5	8	7		1		6	7	7	7	8	5	1	2	1	5	7	7		1		6	6	7	7	8	5	0	225940.454101563	204297.87890625	181144.299804688	2332645.5703125	2533463.35351563	2626929.34375	189459.4609375	286246.146484375
P58107	Epiplakin OS=Homo sapiens OX=9606	EPPK1	12	9	65	3	1	5088	555,3	5,62	2	2	2	11	11	12	2	1	1	4	4	3	3	3	4	2	1	2	6	9	9	2	1	1	3	3	3	2	3	4	0	40354.1528320313	43985.818359375	45827.169921875	467830.28515625	436770.140625	443767.203125		13682.0556640625
P37108	Signal recognition particle 14 kDa protein OS=Homo sapiens OX=9606	SRP14	35	5	65	5	1	136	14,6	10,04	6	6	5	5	5	6	3	3	7	4	4	2	2	3	4	4	4	3	4	4	4	3	3	4	3	4	2	2	3	3	0	273273.0859375	342547.57421875	311339.255859375	2009492.578125	2037874.5703125	2145527.109375	611209.5	510320.1484375
Q07866	Kinesin light chain 1 OS=Homo sapiens OX=9606	KLC1	21	10	65	10	1	573	65,3	6,20	5	3	4	5	4	4	6	5	6	4	6	4	3	3	3	3	3	3	4	4	4	6	5	5	4	6	3	3	2	2	0	190623.359375	159355.0234375	201004.16796875	934594.5625	870696.6875	902964.05078125	501450.09375	507881.66015625
P62917	60S ribosomal protein L8 OS=Homo sapiens OX=9606	RPL8	23	5	64	5	1	257	28,0	11,03	4	5	5	4	5	5	5	4	4	4	4	5	3	3	4	3	3	3	3	4	4	4	4	4	3	3	3	3	3	4	0	843842.62890625	824695.52734375	794559.4765625	6698657.1015625	7013239.375	7117268.2109375	2018508.734375	1938442.8046875
P84098	60S ribosomal protein L19 OS=Homo sapiens OX=9606	RPL19	24	5	64	5	1	196	23,5	11,47	3	3	4	4	3	5	3	5	6	7	4	4	5	4	4	2	2	3	3	3	4	2	4	5	3	2	3	4	3	3	0	526366.29296875	524393.173828125	487916.0078125	2676015.87890625	2655790.98046875	2778866.92578125	1189251.68359375	1198024.59765625
P38919	Eukaryotic initiation factor 4A-III OS=Homo sapiens OX=9606	EIF4A3	24	9	64	8	1	411	46,8	6,73	1	2	2	11	9	10	3	4	3	2	4	4	3	3	3	1	2	2	9	8	9	3	2	1	1	3	3	3	3	3	0	556356.806640625	561927.876953125	586169.075195313	3890268.921875	4067525.33984375	4075590.87890625	724024.4296875	686052.966796875
O60506	Heterogeneous nuclear ribonucleoprotein Q OS=Homo sapiens OX=9606	SYNCRIP	30	12	64	8	1	623	69,6	8,59		1	1	9	8	9	5	6	5	4	1	2	5	4	4		1	1	8	7	8	5	5	5	4	1	2	4	4	4	0	50793.4453125	144875.78125	51294.810546875	2562462.6875	2418632.8125	2556023.484375	530590.64453125	506104.75
P48643	T-complex protein 1 subunit epsilon OS=Homo sapiens OX=9606	CCT5	34	11	64	10	1	541	59,6	5,66	3	3	5	4	5	7	3	6	6	4	6	7	2	1	2	3	3	3	3	4	6	3	5	5	4	6	6	1	1	1	0	56000.142578125	69399.904296875	65291.00390625	636489.875	794506.46875	799860.84375	356200.6484375	502813.0078125
P17302	Gap junction alpha-1 protein OS=Homo sapiens OX=9606	GJA1	24	5	63	5	1	382	43,0	8,76				8	6	6		2	2	4	6	6	8	9	6				5	5	5		1	2	4	3	4	5	5	5	0		26751.296875		760324.34765625	823687.8359375	799215.07421875	133781.07421875	120464.13671875
P50502	Hsc70-interacting protein OS=Homo sapiens OX=9606	ST13	20	6	63	6	1	369	41,3	5,27	3	3	4	5	5	5	6	7	5	5	3	5	3	2	2	2	3	3	5	5	5	4	5	4	4	3	4	3	2	2	0	762507.869140625	740365.498046875	790634.779296875	4095807.5859375	4115214.63671875	3926804.6953125	2022126.96875	2034000.4921875
P05455	Lupus La protein OS=Homo sapiens OX=9606	SSB	23	8	63	8	1	408	46,8	7,12	4	5	5	2	5	7	5	5	4	6	6	3	2	2	2	4	4	4	2	5	6	5	5	4	5	5	2	2	2	2	0	195980.34375	205091.8671875	211728.6953125	1064766.1953125	1160699.265625	1237604.7734375	945092.51953125	940413.16015625
P24534	Elongation factor 1-beta OS=Homo sapiens OX=9606	EEF1B2	42	5	63	4	1	225	24,7	4,67	4	3	2	3	4	4	7	6	5	6	5	5	2	4	3	3	3	2	3	4	4	5	5	4	5	4	5	2	2	2	0	328559.51953125	319283.33203125	314429.728515625	1703296.734375	2035234.78125	1832936.2109375	1436119.203125	1565527.7734375
Q9Y490	Talin-1 OS=Homo sapiens OX=9606	TLN1	8	16	63	16	1	2541	269,6	6,07				2	3	2	13	11	9	6	7	10							2	3	2	11	8	8	6	6	8				0	11227.1474609375	31952.3837890625	11367.5439453125	585860.61328125	756422.484375	704561.234375	564761.328125	544008.92578125
Q86VP6	Cullin-associated NEDD8-dissociated protein 1 OS=Homo sapiens OX=9606	CAND1	14	13	63	13	1	1230	136,3	5,78	2	1	1	6	6	4	8	7	7	6	9	6				2	1	1	5	5	4	7	7	7	5	8	6				0	91740.921875	128712.490234375	122631.17578125	1315928.50390625	1341635.14453125	1288568.58203125	992212.71875	911256.1875
P16104	Histone H2AX OS=Homo sapiens OX=9606	H2AFX	32	4	62	1	1	143	15,1	10,74	4	4	6	4	3	3	3	4	3	3	4	3	6	5	7	3	3	3	3	2	2	2	3	2	3	3	3	3	3	4	1	68271.0234375	82042.828125	80561.0703125	348182.625	321647.8125	383936.625	121978.0546875	124356.65625
Q92747	Actin-related protein 2/3 complex subunit 1A OS=Homo sapiens OX=9606	ARPC1A	28	6	62	5	1	370	41,5	8,18	2	3	3	4	3	4	4	6	5	4	4	3	4	7	6	2	2	3	3	3	3	4	5	4	4	4	3	3	6	5	1	56142.6005859375	108287.576171875	77495.53515625	1365962.625	1266470.828125	1423721.234375	500241.03125	555942.328125
P08754	Guanine nucleotide-binding protein G(i) subunit alpha OS=Homo sapiens OX=9606	GNAI3	28	8	62	4	1	354	40,5	5,69	1	2	1	4	6	4	5	7	5	7	6	5	4	2	3	1	2	1	4	6	4	5	6	5	6	5	5	4	2	3	0	74512.15234375	75365.6708984375	87999.978515625	371375.4375	334802.2265625	411601.0546875	109854.73046875	147188.921875
P02545	Prelamin-A/C OS=Homo sapiens OX=9606	LMNA	27	16	62	16	1	664	74,1	7,02		1	1	19	14	17	1	2	1	1	1	2	1	1			1	1	15	12	15	1	2	1	1	1	2	1	1		0	35141.240234375	73693.75390625	71024.2109375	4626419.40234375	4840574.875	4809047.5546875	288524.72265625	205474.244140625
Q8N684	Cleavage and polyadenylation specificity factor subunit 7 OS=Homo sapiens OX=9606	CPSF7	20	7	62	7	1	471	52,0	8,00	5	3	7	6	5	8	5	3	3	2	1	3	4	4	3	4	3	5	6	5	6	4	3	3	2	1	3	4	4	3	0	608409.232421875	644370.18359375	621694.99609375	3404311.015625	3363361.5625	3543226.015625	2102328.38671875	2181522.7421875
P62081	40S ribosomal protein S7 OS=Homo sapiens OX=9606	RPS7	43	5	61	5	1	194	22,1	10,10	5	3	4	3	5	6	3	3	3	4	5	4	4	5	4	5	3	4	3	5	5	3	3	3	4	5	4	4	4	4	0	1133509.71875	1191591.15625	1128586.765625	6697236.625	6812751.75	6558095.875	2102652.625	1842875.25
P52565	Rho GDP-dissociation inhibitor 1 OS=Homo sapiens OX=9606	ARHGDIA	34	4	61	4	1	204	23,2	5,11	3	4	5	5	4	4	6	5	4	6	8	4	1	1	1	2	3	4	3	3	3	4	4	4	4	4	4	1	1	1	0	307779.501953125	289151.095703125	322256.72265625	1382109.3359375	1290464.625	1298958.8515625	1624889.046875	1594796.5
P46779	60S ribosomal protein L28 OS=Homo sapiens OX=9606	RPL28	27	4	60	4	1	137	15,7	12,02	3	3	3	4	3	3	6	4	6	6	4	7	2	3	3	2	2	3	3	3	3	4	4	4	4	3	4	2	3	3	0	417577.634765625	338295.640625	332074.5546875	2579445.53125	2658041.984375	2627732.4375	1072194.14453125	1015887.4453125
Q9Y5S9	RNA-binding protein 8A OS=Homo sapiens OX=9606	RBM8A	51	5	60	5	1	174	19,9	5,72	2	2	3	6	6	7	5	5	4	3	3	4	3	3	4	2	2	2	4	4	4	3	3	3	2	3	3	3	3	2	0	106761.94140625	107414.1875	97661.9111328125	2329266.3125	2257678.984375	2548645.78125	506224.1875	464551.84765625
P16401	Histone H1.5 OS=Homo sapiens OX=9606	HIST1H1B	23	4	60	4	1	226	22,6	10,92	2	4	4	5	3	4	4	5	5	5	5	4	3	4	3	2	3	3	4	3	4	2	3	3	3	3	3	2	2	2	0	304057.86328125	289636.109375	604572.837890625	1540356.90625	1664643.8515625	1596276.5625	2854447.703125	2829698.02734375
P61204	ADP-ribosylation factor 3 OS=Homo sapiens OX=9606	ARF3	43	7	60	4	1	181	20,6	7,43	2	3		6	8	5	6	4	5	7	6	5	2	1		2	3		5	5	4	4	3	3	5	5	5	2	1		3	58111.4462890625	76018.935546875	37838.798828125	1079430.015625	1271243.515625	1165636.9765625	723178.6484375	711862.28125
Q92688	Acidic leucine-rich nuclear phosphoprotein 32 family member B OS=Homo sapiens OX=9606	ANP32B	29	7	60	3	1	251	28,8	4,06	2	2	3	4	3	3	8	8	7	4	5	6	2	2	1	2	2	3	4	3	3	6	7	6	4	4	6	1	1	1	0	22514.9609375	33513.3828125	27168.40234375	325197.578125	420069.2578125	428599.3125	341761.53125	358907.984375
Q15424	Scaffold attachment factor B1 OS=Homo sapiens OX=9606	SAFB	12	6	59	6	1	915	102,6	5,47	3	3	2	7	6	4	4	4	4	2	2	1	9	4	4	2	2	2	5	4	4	3	3	3	1	2	1	5	4	4	0	113067.875	139104.6171875	41516.12109375	1748863.4609375	1849981.375	1798224.640625	295917.25	309312.4609375
Q9UHR5	SAP30-binding protein OS=Homo sapiens OX=9606	SAP30BP	30	6	59	6	1	308	33,9	4,84	5	6	6	5	5	5	3	3	6	1	2	1	4	3	4	4	4	5	4	5	4	3	2	3	1	2	1	3	3	3	0	437329.521484375	463499.9140625	510457.932617188	1825821.9375	1782817.6875	1968491.1015625	502612.03515625	486776.36328125
P61513	60S ribosomal protein L37a OS=Homo sapiens OX=9606	RPL37A	51	4	59	4	1	92	10,3	10,43	5	4	2	3	3	3	5	3	5	5	4	3	5	5	4	3	4	2	3	3	2	4	3	4	4	4	3	3	3	3	0	92530.28515625	98779.345703125	94547.4375	699547.015625	728297.05078125	770948.34375	363866.111328125	360506.87109375
Q9UNX3	60S ribosomal protein L26-like 1 OS=Homo sapiens OX=9606	RPL26L1	36	6	59	1	1	145	17,2	10,55	3	4	3	3	3	3	6	6	5	3	3	3	4	6	4	3	4	3	3	3	3	6	6	5	3	2	3	4	6	3	0	7910.54931640625	10036.5234375		71472.78515625		20354.3671875	14205.59765625	26564.5810546875
P45880	Voltage-dependent anion-selective channel protein 2 OS=Homo sapiens OX=9606	VDAC2	36	7	59	7	1	294	31,5	7,56	1			6	6	8	7	6	7	5	5	3	1	1	3	1			5	5	5	5	5	6	5	5	3	1	1	3	0	134940.997070313	140485.428710938	97623.2421875	2314371.0078125	2566124.75	2511755.9765625	913636.58984375	968667.5703125
P46777	60S ribosomal protein L5 OS=Homo sapiens OX=9606	RPL5	28	6	59	6	1	297	34,3	9,72	3	1	2	2	5	3	5	6	5	5	6	8	2	2	4	2	1	2	2	3	3	5	5	4	4	5	5	2	2	3	0	32637.60546875	88178.203125	84848.515625	1612726.01367188	1693146.72265625	1628146.73828125	833009.19140625	683154.80859375
P04844	Dolichyl-diphosphooligosaccharide--protein glycosyltransferase subunit 2 OS=Homo sapiens OX=9606	RPN2	23	9	59	9	1	631	69,2	5,69	2	1	1	7	10	6	4	4	5	6	3	7	1	1	1	1	1	1	6	7	5	3	3	3	4	2	5	1	1	1	0	66466.55078125	41629.28515625	54458.55078125	1122793.98828125	1150225.6875	872549.546875	667735.5703125	630140.3671875
Q8NCA5	Protein FAM98A OS=Homo sapiens OX=9606	FAM98A	22	7	58	6	1	518	55,2	8,95	5	4	3	5	6	7				4	3	1	5	8	7	3	2	3	4	4	5				3	2	1	4	6	5	1	103822.92578125	96261.396484375	114759.751953125	969828.046875	985571.8671875	997614.328125	83633.16015625	115717.875
P35232	Prohibitin OS=Homo sapiens OX=9606	PHB	35	8	58	8	1	272	29,8	5,76	3	4	3	6	6	9	3	6	3	5	5	5				3	3	3	5	6	7	3	6	3	5	3	4				0	250364.2421875	270093.37109375	287815.4453125	1960915.5078125	1864969.9375	1873850.3828125	777369.3046875	654616.3984375
Q15181	Inorganic pyrophosphatase OS=Homo sapiens OX=9606	PPA1	38	7	58	7	1	289	32,6	5,86		2	1	2	4	3	8	7	8	7	8	8					2	1	2	4	3	7	6	7	7	5	6				0	66588.283203125	78050.7890625	73429.00390625	868514.859375	796154.8125	1038576.40625	806727.140625	753826.5234375
O60282	Kinesin heavy chain isoform 5C OS=Homo sapiens OX=9606	KIF5C	10	8	57	3	1	957	109,4	6,19	3	4	4	3	4	2	5	4	5	5	5	4	4	2	3	3	4	3	3	3	2	4	3	4	4	4	4	4	2	3	0
Q8WXF1	Paraspeckle component 1 OS=Homo sapiens OX=9606	PSPC1	15	7	57	7	1	523	58,7	6,67	3	4	2	5	4	3	1	3	2	3	3	4	8	5	7	3	2	2	4	4	2	1	3	2	2	3	4	6	4	6	0	308228.811523438	310043.173828125	273281.724609375	2688041.51171875	2800446.9921875	2820041.515625	485939.55859375	524829.2421875
P08579	U2 small nuclear ribonucleoprotein B'' OS=Homo sapiens OX=9606	SNRPB2	30	7	57	4	1	225	25,5	9,72	5	3	4	5	8	7	3	2	3	4	3	2	3	4	1	4	3	4	5	7	6	3	2	3	3	2	2	3	3	1	0	129861.55859375	130450.49609375	146859.05859375	817737.765625	893199.4375	829891.8046875	99930.90625	101742.7734375
P30153	Serine/threonine-protein phosphatase 2A 65 kDa regulatory subunit A alpha isoform OS=Homo sapiens OX=9606	PPP2R1A	17	8	57	8	1	589	65,3	5,11	3	2	1	4	5	5	4	5	6	7	5	7		1	2	3	2	1	4	5	5	4	5	6	6	5	7		1	1	0	132853.521484375	187194.45703125	183427.387695313	1210832.70703125	1248476.0703125	1288457.53515625	723438.81640625	681301.8203125
P08133	Annexin A6 OS=Homo sapiens OX=9606	ANXA6	16	8	57	8	1	673	75,8	5,60	2	4	3	4	3	3	6	7	6	6	7	6				2	4	3	4	3	3	6	7	6	6	6	5				0	172077.970703125	139291.26953125	148598.024414063	899384.5625	894199.2265625	766802.40625	852445.4609375	844036.0546875
P01834	Immunoglobulin kappa constant OS=Homo sapiens OX=9606	IGKC	79	5	56	1	1	107	11,8	6,52	3	1	3	10	12	12	2	2	2		1	1	3	1	3	1	1	1	4	5	4	1	1	1		1	1	2	1	2	0				146543.28125	139548.59375	152588.5
Q96SB3	Neurabin-2 OS=Homo sapiens OX=9606	PPP1R9B	18	10	56	9	1	817	89,3	4,97		1	1	3	7	7				4	4	6	8	8	7		1	1	3	5	6				4	4	6	6	7	6	1	50504.26953125	56349.91015625	49852.3779296875	1169954.71875	1091700.5859375	1201342.50390625	36781.5625	24557.23828125
O43290	U4/U6.U5 tri-snRNP-associated protein 1 OS=Homo sapiens OX=9606	SART1	14	8	56	8	1	800	90,2	6,13	4	4	7	7	5	8	3	2	3	2	2	1	2	3	3	4	4	5	6	5	6	3	2	3	2	2	1	2	2	2	0	195631.05078125	233722.873046875	163589.981445313	1173533.7109375	1240723.6015625	1211985.2578125	270175.9609375	267205.73828125
O95864	Acyl-CoA 6-desaturase OS=Homo sapiens OX=9606	FADS2	11	4	56	4	1	444	52,2	8,82	3	4	4	5	3	4	5	4	3	4	3	5	3	3	3	3	3	2	4	3	3	4	4	3	4	3	4	3	3	3	0	369076.59375	387261.271484375	376642.568359375	1349776.078125	1438320.1875	1248407.87109375	640153.0859375	734227.1171875
P24666	Low molecular weight phosphotyrosine protein phosphatase OS=Homo sapiens OX=9606	ACP1	48	5	56	5	1	158	18,0	6,74	3	3	4	6	5	4	3	2	4	4	7	3	4	2	2	3	2	3	4	4	3	3	2	3	4	4	3	2	2	2	0	167506.541015625	174194.951171875	175711.248046875	1072833.30175781	1089884.95898438	1026659.48339844	516438.331542969	483361.401367188
Q9UNF1	Melanoma-associated antigen D2 OS=Homo sapiens OX=9606	MAGED2	19	6	56	5	1	606	64,9	9,32		1	2	3	4	6	9	8	6	3	5	3	2	3	1		1	2	3	4	4	6	5	5	3	4	3	2	3	1	1	31883.5830078125	30365.9423828125	65826.015625	312641.75	273853.203125	240639.29296875	359204.408203125	262287.14453125
Q15056	Eukaryotic translation initiation factor 4H OS=Homo sapiens OX=9606	EIF4H	23	4	56	4	1	248	27,4	7,23	3	5	3	3	5	3	4	4	3	5	4	4	3	4	3	3	3	3	3	4	2	4	4	3	4	4	4	2	3	2	0	249121.368164063	244309.650390625	208141.860351563	1153320.58984375	1055646.3828125	986459.8046875	913633.7578125	868299.67578125
Q9Y266	Nuclear migration protein nudC OS=Homo sapiens OX=9606	NUDC	23	6	56	6	1	331	38,2	5,38	1	2	3	4	4	4	6	7	7	6	5	5		1	1	1	2	2	3	4	4	5	5	5	5	4	3		1	1	0	218396.69140625	274734.97265625	209407.544921875	1256803.03125	1302763.1953125	1271246.0859375	1010306.4140625	988778.75
P28066	Proteasome subunit alpha type-5 OS=Homo sapiens OX=9606	PSMA5	42	7	56	7	1	241	26,4	4,79	1	2	3	7	8	3	7	5	5	3	4	5	2	1		1	1	2	6	5	3	5	4	4	3	4	4	1	1		0	81969.125	123862.670898438	93191.150390625	1845345.2265625	1845922.37890625	1920560.578125	661304.4296875	625849.9765625
Q9H9Z2	Protein lin-28 homolog A OS=Homo sapiens OX=9606	LIN28A	32	5	55	4	1	209	22,7	8,07	3	2	2	3	5	6	4	4	2	5	3	4	4	5	3	3	2	2	3	5	4	3	3	2	4	3	4	4	4	3	0	122979.870117188	120551.322265625	133515.59375	1121352.6875	1071184.578125	1056350.90625	301976.453125	318173.2265625
P53621	Coatomer subunit alpha OS=Homo sapiens OX=9606	COPA	14	13	55	13	1	1224	138,3	7,66	2	1	3	2		2	10	8	6	8	4	7		1	1	2	1	2	2		2	9	8	6	8	4	7		1	1	0	455544.123046875	372608.744140625	349910.005859375	1893989.75	1910602.53125	1954966.296875	1346758.0234375	1322454.484375
P49736	DNA replication licensing factor MCM2 OS=Homo sapiens OX=9606	MCM2	12	8	55	8	1	904	101,8	5,52	2		1	5	5	3	4	8	7	8	7	5				2		1	4	5	3	4	6	5	4	5	4				0	31970.84375	63211.5146484375	39291.7724609375	486298.85546875	353356.1171875	445051.09375	521217.9765625	394389.130859375
P33993	DNA replication licensing factor MCM7 OS=Homo sapiens OX=9606	MCM7	24	13	55	13	1	719	81,3	6,46		1		1	3	1	10	7	9	4	7	12					1		1	2	1	7	5	7	4	7	10				0	20304.087890625	121615.296875	32548.86328125	691838.98828125	572599.375	442221.0625	787007.466796875	783523.5703125
P09234	U1 small nuclear ribonucleoprotein C OS=Homo sapiens OX=9606	SNRPC	19	3	54	3	1	159	17,4	9,67	4	5	3	5	5	4	4	6	5	2	3	2	2	2	2	2	2	2	3	3	2	2	2	2	1	1	1	1	1	1	0	386910.0078125	384341.53125	412611.609375	2656872.734375	3056007.8125	2713784.3828125	697120.171875	691299.140625
Q13442	28 kDa heat- and acid-stable phosphoprotein OS=Homo sapiens OX=9606	PDAP1	31	5	54	5	1	181	20,6	8,87	4	4	4	4	5	3	3	6	5	2	2	3	3	3	3	3	3	3	3	4	3	3	4	4	2	2	2	2	2	3	0	202352.5078125	294639.126953125	301170.771484375	869990.6015625	867249.58984375	843013.75390625	613241.046875	605534.109375
Q9P0L0	Vesicle-associated membrane protein-associated protein A OS=Homo sapiens OX=9606	VAPA	20	4	54	3	1	249	27,9	8,62	3	4	4	3	2	3	5	4	3	4	4	4	5	3	3	3	4	3	3	2	3	4	4	3	4	4	3	3	2	3	1	281068.002929688	278415.057617188	269844.70703125	1246889.31640625	1304785.65625	1220686.26171875	2859625.3984375	2741619.17675781
Q99733	Nucleosome assembly protein 1-like 4 OS=Homo sapiens OX=9606	NAP1L4	19	6	54	4	1	375	42,8	4,69	3	4	2	3	3	3	4	5	3	5	8	6	2	2	1	2	3	2	3	3	3	4	4	3	4	6	5	2	2	1	0	68494.9296875	56705.53125	77367.9453125	436220.140625	433194.9765625	414204.515625	388995	376921.53125
Q12965	Unconventional myosin-Ie OS=Homo sapiens OX=9606	MYO1E	11	10	53	9	1	1108	127,0	8,92				7	6	6				6	2	4	7	8	7				6	6	6				6	2	4	6	7	5	0	62494.755859375	40165.51953125	54142.1337890625	1014260.1796875	1052980.8359375	1137008.3046875	53018.103515625	132595.525390625
P62888	60S ribosomal protein L30 OS=Homo sapiens OX=9606	RPL30	51	5	53	5	1	115	12,8	9,63	2	2	2	6	7	5	3	4	6	2	2	3	3	3	3	2	2	2	5	5	4	3	4	5	2	2	2	3	2	3	0	267513.00390625	228272.60546875	267239.50390625	4767213.421875	4950239.421875	4850619.796875	1059196.4140625	1134597.6640625
P12273	Prolactin-inducible protein OS=Homo sapiens OX=9606	PIP	42	5	53	5	1	146	16,6	8,05	2	2	2	5	4	6	3	2	2	3	4	5	5	5	3	2	1	2	4	4	4	2	2	2	2	4	4	5	3	3	0	159148.640625	189225.8203125	148581.23828125	1161183.359375	1223108.203125	1148160.375	388463.57421875	394160.90625
Q9BWJ5	Splicing factor 3B subunit 5 OS=Homo sapiens OX=9606	SF3B5	48	4	53	4	1	86	10,1	6,35	6	5	5	6	6	7	3	3	3		1		4	2	2	4	4	4	4	3	4	3	3	2		1		2	2	2	0	364056.689453125	401291.78515625	379306.22265625	1648192.421875	1740395.0390625	1811218.3359375	403424.345703125	436673.40234375
P51659	Peroxisomal multifunctional enzyme type 2 OS=Homo sapiens OX=9606	HSD17B4	14	7	53	7	1	736	79,6	8,84	2	1	1	2	4	4	5	4	5	4	5	5	4	5	2	1	1	1	2	3	3	4	4	5	3	3	3	3	4	2	0	14828.7841796875	42885.49609375	57309.677734375	1059621.40625	991050.171875	1032056.1171875	353446.578125	302308.05078125
P10412	Histone H1.4 OS=Homo sapiens OX=9606	HIST1H1E	22	4	53	1	1	219	21,9	11,03	3	3	3	4	3	4	3	3	4	5	5	4	3	3	3	3	3	3	4	3	4	3	3	4	4	4	4	3	3	3	3	1132721.171875	1154515.57714844	1094724.81445313	7152888.4375	7039814.87109375	6838406.40625	5500616.84765625	5406094.9765625
Q09028	Histone-binding protein RBBP4 OS=Homo sapiens OX=9606	RBBP4	25	8	53	5	1	425	47,6	4,89	3	2	2	4	4	3	3	6	8	3	3	4	2	4	2	3	2	2	4	4	3	3	5	7	3	3	4	2	4	2	3	215523.021484375	229094.658203125	209687.700195313	1534322.0078125	1377859.9375	1474893.85546875	979145.84375	996827.3671875
Q7L1Q6	Basic leucine zipper and W2 domain-containing protein 1 OS=Homo sapiens OX=9606	BZW1	18	7	53	4	1	419	48,0	5,92	4	4	2	4	2	2	7	6	5	6	4	5			2	3	4	2	4	2	2	6	6	5	6	4	5			2	3	221104.4296875	295307.6953125	210830.697265625	1265864.9453125	1115122.421875	1228169.8046875	643018.921875	679669.6171875
P16403	Histone H1.2 OS=Homo sapiens OX=9606	HIST1H1C	23	4	52	1	1	213	21,4	10,93	3	3	3	4	3	4	3	3	5	4	5	3	3	3	3	3	3	3	4	3	4	3	3	4	4	4	3	3	3	3	0
Q96C19	EF-hand domain-containing protein D2 OS=Homo sapiens OX=9606	EFHD2	31	6	52	5	1	240	26,7	5,20	3	2		5	5	6	1	3	2	5	3	5	3	6	3	3	1		5	5	5	1	2	2	5	3	5	3	6	3	1	149838.923828125	156372.383789063	134926.547851563	1831519.296875	1778237.8046875	1785182.0859375	211012.14453125	197435.6953125
O60814	Histone H2B type 1-K OS=Homo sapiens OX=9606	HIST1H2BK	35	4	52	4	1	126	13,9	10,32	3	5	4	4	4	3	3	4	1	1	2	3	3	7	5	2	2	2	3	3	2	3	3	1	1	2	2	3	4	2	0	1304126.00195313	1372648.36914063	1378515.60546875	5429101.39453125	5678904.2734375	5515649.3828125	2174274.671875	2129692.13476563
P62841	40S ribosomal protein S15 OS=Homo sapiens OX=9606	RPS15	56	4	52	4	1	145	17,0	10,39	1	5	5	7	6	6	5	4	4	1	1	1	1	4	1	1	2	2	3	3	3	3	3	3	1	1	1	1	2	1	0	59846.4111328125	49538.0615234375	99945.5244140625	858947.248046875	727561.509765625	917986.15625	124943.51171875	143949.008789063
P31942	Heterogeneous nuclear ribonucleoprotein H3 OS=Homo sapiens OX=9606	HNRNPH3	22	5	52	5	1	346	36,9	6,87	1	2	1	5	6	6	4	3	3	2	3	3	4	5	4	1	2	1	4	5	4	4	3	3	2	3	3	3	4	4	0	16160.7490234375	48671.71484375	73815.572265625	1071991.265625	1192034.625	1179486.515625	459229.17578125	378516.35546875
Q71UM5	40S ribosomal protein S27-like OS=Homo sapiens OX=9606	RPS27L	39	4	52	1	1	84	9,5	9,45	5	3	4	4	2	3	2	4	1	4	5	3	3	5	4	4	3	3	3	2	3	2	3	1	3	3	3	3	4	4	0	182561.6484375	206453.921875	187390.9609375	976924	877955.53125	903360.96875	349113.03125	388737.046875
P42677	40S ribosomal protein S27 OS=Homo sapiens OX=9606	RPS27	39	4	52	1	1	84	9,5	9,45	4	2	3	4	3	2	3	4	3	4	5	3	4	4	4	4	2	3	3	3	2	3	3	2	3	3	3	3	4	4	3	444255.0625	473537.890625	465277.271484375	2288166.1875	2371112.984375	2430347.34375	1125217.10546875	1059517.609375
Q13243	Serine/arginine-rich splicing factor 5 OS=Homo sapiens OX=9606	SRSF5	25	7	52	6	1	272	31,2	11,59	2	2	3	5	5	8	5	4	5	3	3	3	1	2	1	2	2	3	5	5	6	4	4	4	3	3	3	1	2	1	1	260919.83203125	239473.953125	290790.375	4062156.90625	4206864.234375	4553274.15625	995433.29296875	960943.890625
P78347	General transcription factor II-I OS=Homo sapiens OX=9606	GTF2I	13	11	52	11	1	998	112,3	6,39	3	3	2	4	3	3	8	3	4	5	8	6				3	3	2	4	3	3	7	3	4	5	7	6				0	176004.760742188	192030.048828125	129937.331054688	1201077.296875	1299601.71875	1286384.7734375	768466.001953125	717697.703125
O60701	UDP-glucose 6-dehydrogenase OS=Homo sapiens OX=9606	UGDH	19	7	52	7	1	494	55,0	7,12	3	1	2	2	2	3	7	4	7	6	6	8		1		3	1	2	2	1	3	6	3	5	6	4	6		1		0	128220.94921875	106338.89453125	69511.1015625	506726.671875	512830.30078125	461264.6015625	551382.05859375	514259.82421875
P43487	Ran-specific GTPase-activating protein OS=Homo sapiens OX=9606	RANBP1	41	4	52	4	1	201	23,3	5,29	2	3	1	3	2	3	5	7	8	7	6	4	1			2	2	1	2	2	3	3	4	4	4	3	2	1			0	154076.296875	212242.1875	290222.796875	1611722.28125	1239585.4765625	1545429.1875	1608947.25	1583336.25
P31939	Bifunctional purine biosynthesis protein PURH OS=Homo sapiens OX=9606	ATIC	27	11	52	11	1	592	64,6	6,71	2	1		2	2	1	10	7	7	8	7	5				2	1		2	2	1	8	7	7	8	7	5				0	86138.095703125	95753.7939453125	133081.21484375	722786.515625	791062.595703125	771880.955078125	919293.62890625	870858.68359375
Q14566	DNA replication licensing factor MCM6 OS=Homo sapiens OX=9606	MCM6	18	11	52	11	1	821	92,8	5,41	2	1	1	1	3	3	6	9	7	7	7	5				1	1	1	1	3	2	6	7	7	6	5	5				0	29550.9765625	29567.64453125	31504.84375	442544.08984375	559372.52734375	477091.25	548584.72265625	503897.96484375
Q9NQ29	Putative RNA-binding protein Luc7-like 1 OS=Homo sapiens OX=9606	LUC7L	10	3	51	1	1	371	43,7	9,92	3	3	4	4	2	2	4	4	5	5	3	3	3	3	3	2	2	2	3	2	2	2	2	2	2	2	2	2	1	1	0		24326.69140625	23300.759765625	300050.78125	326148.125	319861.875	70391.359375	112910.453125
P0DOX7	Immunoglobulin kappa light chain OS=Homo sapiens OX=9606 PE=1 SV=1		36	5	51	1	1	214	23,4	7,17	3	1	3	7	7	8	5	4	4		1	1	3	1	3	1	1	1	3	4	3	2	2	2		1	1	2	1	2	4	106018.3984375	104154.244140625	54475.849609375	3125827.5859375	5771455.484375	3157292.5546875	719134.5859375	655564.84765625
Q9NX63	MICOS complex subunit MIC19 OS=Homo sapiens OX=9606	CHCHD3	22	5	50	5	1	227	26,1	8,28	3	3	2	3	4	5	3	3	2	4	4	4	3	2	5	2	2	2	3	4	4	2	2	2	4	3	4	3	2	4	0	260951.08203125	231734.341796875	128420.859375	1864860.8125	1754898.1875	1670109.09375	526800.24609375	506648.1640625
P52926	High mobility group protein HMGI-C OS=Homo sapiens OX=9606	HMGA2	38	2	50	2	1	109	11,8	10,62	3	2	3	2	4	5	3	4	3	2	2	3	6	4	4	1	1	1	2	1	2	1	2	1	1	1	2	2	2	2	0	52202.52734375	49573.486328125	49583.27734375	150266.90234375	157720.53515625	166876.94140625	71107.734375	64143.798828125
O43719	HIV Tat-specific factor 1 OS=Homo sapiens OX=9606	HTATSF1	14	6	50	6	1	755	85,8	4,40	5	4	5	3	4	3	4	3	3	2	1	3	3	3	4	4	4	4	3	4	3	4	3	2	2	1	3	3	3	3	0	240222.212890625	259139.482421875	234895.109375	555094.5859375	681535.91796875	544007.3515625	368178.7109375	338530.5859375
P62273	40S ribosomal protein S29 OS=Homo sapiens OX=9606	RPS29	36	3	50	3	1	56	6,7	10,13	2	4	5	3	4	3	6	4	4	1	2	1	4	4	3	2	3	3	2	2	2	3	3	3	1	2	1	3	3	3	0	884303.052734375	851967.693359375	930398.705078125	2212781.04101563	2376622.65625	2430295.22460938	1007762.8984375	970580.953125
Q99439	Calponin-2 OS=Homo sapiens OX=9606	CNN2	29	7	50	6	1	309	33,7	7,33	1	1	1	4	3	2	7	8	7	6	4	3	1	1	1	1	1	1	4	3	2	6	6	5	6	4	3	1	1	1	0	65812.623046875	84655.87109375	68638.4375	726273.5859375	558019.96875	510858.4921875	379953	357746.734375
Q9Y262	Eukaryotic translation initiation factor 3 subunit L OS=Homo sapiens OX=9606	EIF3L	21	9	50	9	1	564	66,7	6,34	2			6	3	6	7	8	8	2	4	2	2			1			5	3	5	6	6	7	2	3	2	2			0	29444.421875	23927.1044921875	17525.203125	679148.484375	699390.4921875	741960.6875	278366.34375	192899.4765625
P35222	Catenin beta-1 OS=Homo sapiens OX=9606	CTNNB1	17	9	50	4	1	781	85,4	5,86	1	2	2	13	9	10	1	2	1	2	3	2		2		1	2	2	8	6	7	1	2	1	2	2	2		2		0	69298.111328125	49649.1162109375	22021.80078125	421436.515625	422968.96875	405351.734375	231312.337890625	189414.28125
Q06787	Synaptic functional regulator FMR1 OS=Homo sapiens OX=9606	FMR1	17	9	49	8	1	632	71,1	7,42	1	1	1	7	11	12	1		1	1	1	1	3	3	5	1	1	1	7	8	8	1		1	1	1	1	3	3	4	0	38029.765625	18676.294921875		2585736.734375	2462891.6953125	2513870.140625	31294.474609375	32762.40234375
P62899	60S ribosomal protein L31 OS=Homo sapiens OX=9606	RPL31	33	4	49	4	1	125	14,5	10,54	3	3	3	4	4	3	2	3	3	3	3	3	5	4	3	3	3	3	3	4	3	2	3	3	3	3	3	4	4	3	0	901459.28125	630415.83984375	706208.19921875	5063888.375	2704351.703125	2920745.390625	1076486.6796875	977591.9375
Q1KMD3	Heterogeneous nuclear ribonucleoprotein U-like protein 2 OS=Homo sapiens OX=9606	HNRNPUL2	16	8	49	8	1	747	85,1	4,91	1	1	1	6	5	7	3	3	3		2	2	5	6	4	1	1	1	5	4	6	3	3	3		2	2	4	6	4	0	18709.40234375	26684.380859375	23418.328125	551752.1328125	254819.265625	739512.8359375	153095.634765625	134394.1484375
Q14008	Cytoskeleton-associated protein 5 OS=Homo sapiens OX=9606	CKAP5	10	12	49	12	1	2032	225,4	7,80	3	1	2	6	6	8	1	1		6	4	7	2	2		2	1	2	6	5	6	1	1		6	4	5	2	2		0	55784.119140625	28499.291015625	101036.025390625	1494247.7734375	1621341.8203125	1635181.8203125	262998.56640625	331809.09375
Q8WU90	Zinc finger CCCH domain-containing protein 15 OS=Homo sapiens OX=9606	ZC3H15	15	4	49	4	1	426	48,6	5,31	6	6	5	2	2	2	4	3	3	2	2	2	3	3	4	4	4	4	2	2	2	2	3	2	2	2	2	3	2	4	0	215030.35546875	250347.51171875	257371.2421875	773059.2890625	752914.59375	777225.4609375	312795.83203125	300642.6796875
Q9BZZ5	Apoptosis inhibitor 5 OS=Homo sapiens OX=9606	API5	18	6	49	6	1	524	59,0	7,34	4	4	7	2	4	4	2	3	4	3	3	3	3	2	1	4	4	5	2	4	4	2	3	4	3	3	3	3	2	1	0	448203.359375	356330.9375	376707.5234375	1584778.0703125	1818767.40625	2010563.234375	580330.5	657771.83203125
P18085	ADP-ribosylation factor 4 OS=Homo sapiens OX=9606	ARF4	35	6	49	3	1	180	20,5	7,14	2	3	2	4	6	5	3	4	4	5	4	4	1	1	1	2	3	2	3	4	4	3	3	3	4	4	4	1	1	1	0	91317.33984375	96872.3359375	110308.6875	654493.40625	691617.5625	745018.6875	404224.515625	362849.4375
Q16576	Histone-binding protein RBBP7 OS=Homo sapiens OX=9606	RBBP7	19	6	49	3	1	425	47,8	5,05	3	2	3	2	2	2	5	7	7	2	3	3	2	3	3	2	2	2	2	2	2	4	6	6	2	3	3	2	3	2	0	17280.208984375	18794.30078125	20712.771484375	328296.6328125	274453.82421875	324470.3828125	261122.984375	279042.23046875
P00441	Superoxide dismutase [Cu-Zn] OS=Homo sapiens OX=9606	SOD1	41	4	48	4	1	154	15,9	6,13	2	5	3	4	3	2	6	5	4	2	2	3	2	3	2	2	3	2	3	3	2	4	4	3	2	2	2	2	2	2	0	192622.849609375	227562.865234375	213109.71875	1465323.2734375	1525263.7421875	1449327.25	1382041.5234375	1406047.1640625
P26639	Threonine--tRNA ligase, cytoplasmic OS=Homo sapiens OX=9606	TARS	17	9	48	9	1	723	83,4	6,67			2	2	4	3	8	4	6	8	5	5		1				2	2	4	3	6	4	5	6	4	5		1		0	68700.400390625	57273.181640625	70224.419921875	613940.234375	688099.328125	725550.4375	496311.6796875	542205.48046875
P48634	Protein PRRC2A OS=Homo sapiens OX=9606	PRRC2A	8	8	47	8	1	2157	228,7	9,45	1	1	2	8	9	7		1	1	1			5	5	6	1	1	2	5	7	5		1	1	1			4	3	5	0	22990.546875	52719.1865234375	26411.95703125	823641.15234375	948856.02734375	930711.80859375	22245.3671875	160912.55078125
P62879	Guanine nucleotide-binding protein G(I)/G(S)/G(T) subunit beta-2 OS=Homo sapiens OX=9606	GNB2	33	6	47	4	1	340	37,3	6,00	1	3	1	3	6	5	2	2	2	5	3	3	3	4	4	1	2	1	3	5	4	2	2	2	4	3	3	3	4	3	0	117097.05859375	109239.4140625	113154.34765625	1244445.453125	1328499.875	1145279.890625
P62277	40S ribosomal protein S13 OS=Homo sapiens OX=9606	RPS13	29	4	47	4	1	151	17,2	10,54	1	4	3	4	2	5	4	3	4	3	3	3	3	3	2	1	4	3	3	2	4	4	3	4	3	3	3	3	3	2	0	749729.15625	820393.671875	677787.234375	6814877.375	6835407.78125	6906721.875	1282153.40625	1407485.3125
Q16629	Serine/arginine-rich splicing factor 7 OS=Homo sapiens OX=9606	SRSF7	18	4	47	3	1	238	27,4	11,82	2	3	4	4	3	3	3	3	4	3	2	4	3	2	4	2	2	3	3	3	3	3	3	3	3	2	3	2	2	4	0	327658.9609375	318435.6640625	312646.9296875	6634912.625	6544242	6790967.375	860550.359375	850671.671875
P60866	40S ribosomal protein S20 OS=Homo sapiens OX=9606	RPS20	26	4	47	4	1	119	13,4	9,94	2	3	2	4	4	3	4	2	3	3	3	3	4	3	4	2	2	2	4	4	3	4	2	3	3	3	3	4	3	4	0	950051.9296875	951115.0546875	961057.5078125	6220632.25	6492443.8125	6196507.125	1842831.609375	1713117.3671875
O43172	U4/U6 small nuclear ribonucleoprotein Prp4 OS=Homo sapiens OX=9606	PRPF4	22	8	47	8	1	522	58,4	7,42	4	6	5	3	1	3	2	5	6	2	2	2	3	2	1	4	6	5	2	1	2	2	5	5	2	2	2	3	2	1	0	228459.107421875	306316.580078125	265522.44921875	1660610.8125	1600898.796875	1762428.859375	316868.125	370201.6875
Q13347	Eukaryotic translation initiation factor 3 subunit I OS=Homo sapiens OX=9606	EIF3I	41	8	47	8	1	325	36,5	5,64	2	3	3	3	5	4	2	5	6	2	3	1	2	2	4	2	2	2	3	4	4	2	5	5	1	2	1	2	2	4	0	148304.626953125	191294.7890625	182016.75	1589308.921875	1671935.796875	1807931.7109375	921470.61328125	982967.95703125
P23284	Peptidyl-prolyl cis-trans isomerase B OS=Homo sapiens OX=9606	PPIB	31	6	47	5	1	216	23,7	9,41	3	5	3	2	3	2	6	6	4	3	4	3	1	1	1	3	3	3	2	3	2	6	6	4	3	4	2	1	1	1	0	326733.353515625	373630.85546875	374085.2734375	1798098.87109375	1987974.32421875	2010325.6484375	1010743.1796875	1011537.15625
P21796	Voltage-dependent anion-selective channel protein 1 OS=Homo sapiens OX=9606	VDAC1	34	6	47	5	1	283	30,8	8,54			1	8	7	7	2	6	5	4	3	3	1					1	6	5	6	1	4	5	3	3	3	1			1		64166.935546875	14364.7392578125	1320727.3203125	1271178.1484375	1431433.296875	566854.74609375	574608.26171875
Q96DI7	U5 small nuclear ribonucleoprotein 40 kDa protein OS=Homo sapiens OX=9606	SNRNP40	50	10	46	10	1	357	39,3	8,10		4	3	8	10	8	1	2	1	2	1	1	1	1	3		3	2	6	7	6	1	2	1	2	1	1	1	1	2	0	100500.84765625	234337.580078125	219753.81640625	2736752.109375	3148103.4609375	2993771.6796875	344808.4609375	245622.94140625
Q9Y5A9	YTH domain-containing family protein 2 OS=Homo sapiens OX=9606	YTHDF2	18	7	46	5	1	579	62,3	8,79	3	2	3	3	2	6	3	3	3	1	2	3	4	4	4	3	2	3	3	2	6	3	3	3	1	2	3	4	4	4	2	222102.84375	243682.392578125	224642.04296875	1226019.2421875	1171436.84375	1265803.9140625	544511.6640625	515230.21484375
Q15517	Corneodesmosin OS=Homo sapiens OX=9606	CDSN	17	4	46	4	1	529	51,5	8,35	3	4	2	7	5	9	1		1	2	1	1	4	3	3	1	2	2	4	4	4	1		1	1	1	1	2	2	2	0	190951.51953125	176611.578125	197122.73046875	2828449.4375	2939503.21875	2772788.625	166303.890625	174952.74609375
Q8WXX5	DnaJ homolog subfamily C member 9 OS=Homo sapiens OX=9606	DNAJC9	32	6	46	6	1	260	29,9	5,73	3	3	2	2	2	2	2	4	3	4	4	5	3	3	4	2	3	2	2	2	2	2	4	3	3	3	4	2	3	3	0	217148.147460938	199376.21875	214887.9765625	943581.0859375	1008918.6640625	1101567.5390625	454440.15625	379599.630859375
Q86TG7	Retrotransposon-derived protein PEG10 OS=Homo sapiens OX=9606	PEG10	12	5	46	5	1	708	80,1	6,39	2	4	1	5	3	3	3	3	6	3	4	3	3	1	2	2	3	1	4	3	2	3	3	3	3	3	3	2	1	1	0	36295.455078125	21022.740234375	91019.26171875	366655.36328125	465468.8671875	483564.41796875	132959.041015625	95487.1328125
P49411	Elongation factor Tu, mitochondrial OS=Homo sapiens OX=9606	TUFM	26	9	46	9	1	452	49,5	7,61	3	2	1	2	4	5	6	5	5	5	4	3			1	3	2	1	2	4	5	6	5	5	5	4	3			1	0	96268.681640625	128860.741210938	135349.7734375	1057637.8984375	1062459.609375	1099073.33203125	540787.1171875	458099.140625
Q00688	Peptidyl-prolyl cis-trans isomerase FKBP3 OS=Homo sapiens OX=9606	FKBP3	27	5	46	5	1	224	25,2	9,28	4	3	3	5	2	2	4	4	5	3	4	4	1	1	1	3	3	3	5	2	2	4	4	5	3	4	4	1	1	1	0	277621.1484375	326650.291015625	291830.27734375	1035565.3671875	1198280.1953125	1273910.4921875	1281244.4296875	1239668.859375
P67775	Serine/threonine-protein phosphatase 2A catalytic subunit alpha isoform OS=Homo sapiens OX=9606	PPP2CA	39	8	46	8	1	309	35,6	5,54			2	4	3	4	4	5	5	7	5	6		1				2	4	3	4	4	4	4	6	5	4		1		0	46434.0703125	102236.97265625	56265.5390625	1223862.3671875	1313243.6328125	1286463	603829.291015625	542570.86328125
Q10570	Cleavage and polyadenylation specificity factor subunit 1 OS=Homo sapiens OX=9606	CPSF1	10	11	45	11	1	1443	160,8	6,40			1	5	3	6			3				10	10	7			1	4	3	5			3				9	8	6	0	171284.563476563	177862.486328125	211926.197265625	3025596.45117188	3221274.6640625	3266670.30078125	297267.759765625	343492.201171875
Q9Y3U8	60S ribosomal protein L36 OS=Homo sapiens OX=9606	RPL36	33	5	45	5	1	105	12,2	11,59	2	3	1	4	2	2	3	3	3	5	4	4	3	3	3	2	3	1	4	2	2	3	3	3	4	3	3	3	3	3	0	269067.271484375	286441.451171875	261636.203125	2490275.51953125	2680959.8515625	2575132.59765625	804715.83984375	724676.08203125
Q15007	Pre-mRNA-splicing regulator WTAP OS=Homo sapiens OX=9606	WTAP	31	9	45	9	1	396	44,2	5,19	3	5	2	10	10	10							3		2	2	3	2	8	8	8							3		2	0	77990.9833984375	59906.046875	71341.14453125	1571436.5390625	1729963.53125	1798928.078125	140220.859375	90683.033203125
P05198	Eukaryotic translation initiation factor 2 subunit 1 OS=Homo sapiens OX=9606	EIF2S1	30	7	45	7	1	315	36,1	5,08	3	3	2	3	6	4	4	2	4	4	2	2	2	3	1	2	3	2	3	6	2	4	2	4	3	2	2	1	3	1	0	185181.36328125	184039.918945313	210174.576171875	971327.5546875	980851.4609375	1098058.8984375	527238.90234375	431214.546875
Q99459	Cell division cycle 5-like protein OS=Homo sapiens OX=9606	CDC5L	29	13	45	13	1	802	92,2	8,18	1	1	1	11	13	14		1		1			1		1	1	1	1	9	11	11		1		1			1		1	0	73606.724609375	123694.928710938	57478.7509765625	2292732.03125	2250405.4609375	2374413.9609375	188440.916015625	209722.298828125
P43034	Platelet-activating factor acetylhydrolase IB subunit alpha OS=Homo sapiens OX=9606	PAFAH1B1	17	6	45	6	1	410	46,6	7,37	1	3		3	2	2	6	6	4	4	6	3	3	1	1	1	3		3	2	2	6	5	4	4	4	3	3	1	1	0	96999.017578125	104460.953125	94174.8115234375	588287.09375	646918.1015625	707191.4296875	432515.26953125	515714.953125
Q15942	Zyxin OS=Homo sapiens OX=9606	ZYX	18	6	45	6	1	572	61,2	6,67	1	2		1	1	2	7	7	6	6	7	5				1	2		1	1	1	5	5	5	4	5	3				0	52572.0009765625	105069.983398438	47383.93359375	397698.0390625	405433.3046875	348391.26171875	441199.4140625	486551.67578125
Q96II8	Leucine-rich repeat and calponin homology domain-containing protein 3 OS=Homo sapiens OX=9606	LRCH3	25	9	44	9	1	777	86,0	6,71	1			7	10	6				3	3	2	6	1	5	1			6	8	6				3	2	2	5	1	5	0	45254.826171875	24013.591796875	20322.75390625	966751.171875	777684.99609375	815972.5546875	66633.296875	62027.60546875
P42766	60S ribosomal protein L35 OS=Homo sapiens OX=9606	RPL35	21	3	44	3	1	123	14,5	11,05	3	3	4	3	3	3	3	3	3	2	3	3	3	3	2	3	3	3	3	3	3	3	3	3	2	3	3	3	3	2	0	1347153.34375	1414469.75	1326444.6875	7095007.125	7350093.75	7426818.5	1928445.65625	2049407.375
Q9BWF3	RNA-binding protein 4 OS=Homo sapiens OX=9606	RBM4	17	4	44	4	1	364	40,3	7,08	1	2	3	2	2	2	2	4	3	4	5	4	3	4	3	1	2	3	2	2	1	2	4	3	4	4	4	3	4	3	0	116500.85546875	78604.087890625	59935.25390625	611250.453125	603499.984375	647995.8515625	291285.01171875	276190.83984375
P04792	Heat shock protein beta-1 OS=Homo sapiens OX=9606	HSPB1	59	8	44	8	1	205	22,8	6,40	1			14	16	13										1			8	8	8										0	166873.4765625	111199.671875	141947.603515625	10450844.6484375	10428487.921875	10561774.5703125	341250.58984375	270203.1015625
Q09666	Neuroblast differentiation-associated protein AHNAK OS=Homo sapiens OX=9606	AHNAK	10	10	44	10	1	5890	628,7	6,15	1	2	2	6	5	6	4	3	8	1	3		1	1	1	1	2	2	5	4	5	4	3	6	1	2		1	1	1	0	90026.443359375	118650.955078125	125201.490234375	1418446.28125	1337545.2734375	1430893.0546875	627426.734375	477345.75390625
P27482	Calmodulin-like protein 3 OS=Homo sapiens OX=9606	CALML3	58	7	44	6	1	149	16,9	4,42	2	2	1	8	8	8	2	2	1	2	2		2	2	2	1	1	1	6	7	7	1	1	1	1	1		1	1	1	0	70529.95703125	60057.80859375	45824.45703125	4636170.5234375	4655714.90625	4686004.2265625	265449.865234375	192778.390625
P41567	Eukaryotic translation initiation factor 1 OS=Homo sapiens OX=9606	EIF1	64	4	44	4	1	113	12,7	7,44	2	2	5	3	4	5	4	3	4	3	3	5			1	2	2	3	2	3	4	4	3	4	3	2	4			1	0	80360.33984375	113666.0546875	112958.55859375	320613.140625	581845.015625	474547.390625	423232.984375	373845
Q9BYE4	Small proline-rich protein 2G OS=Homo sapiens OX=9606	SPRR2G	79	4	43	2	1	73	8,2	7,96	1	2		10	9	8	1	1	2	1	1	2	1	2	2	1	2		4	4	4	1	1	1	1	1	1	1	1	1	0				456266.0625	430660.40625	532618.9375
A8K2U0	Alpha-2-macroglobulin-like protein 1 OS=Homo sapiens OX=9606	A2ML1	14	15	43	15	1	1454	161,0	5,73				15	12	16													14	12	13										0				3250264.08203125	3360073.60546875	3525543.62109375
P22531	Small proline-rich protein 2E OS=Homo sapiens OX=9606	SPRR2E	79	4	43	1	1	72	7,9	8,31	1	3	1	8	9	8	1	1	2	1	1	2	1	2	2	1	3	1	4	4	4	1	1	1	1	1	1	1	1	1	0	21278.40625	18485.78125	18736.00390625	556881.75	558782.9375	479049.125
P98175	RNA-binding protein 10 OS=Homo sapiens OX=9606	RBM10	14	9	43	9	1	930	103,5	5,97	3	1	3	7	5	7	1	1	1			3	3	4	4	3	1	3	6	5	6	1	1	1			3	3	3	4	0	190079.25390625	258369.142578125	236336.955078125	2172006.109375	2288966.84375	2238811.25	153627.80859375	179485.5703125
Q9BXP5	Serrate RNA effector molecule homolog OS=Homo sapiens OX=9606	SRRT	12	8	43	8	1	876	100,6	5,96	4	4	4	4	7	5	3	3	2	1	1	1	1	1	2	4	3	3	4	6	5	3	3	2	1	1	1	1	1	2	0	183207.397460938	174751.9921875	170008.127929688	1460583.125	1284704.8046875	1470911.6640625	419366.2265625	399080.84375
Q9UHD8	Septin-9 OS=Homo sapiens OX=9606	SEPTIN9	10	5	43	5	1	586	65,4	8,97	1	1	2	5	4	3	5	4	4	3	5	5			1	1	1	2	4	3	3	4	4	4	3	5	5			1	0	162360.08984375	164758.30859375	183948.87890625	917199.390625	920564.640625	908093.4375	627095.32421875	647917.5234375
Q13557	Calcium/calmodulin-dependent protein kinase type II subunit delta OS=Homo sapiens OX=9606	CAMK2D	17	6	43	6	1	499	56,3	7,25	1	1		7	2	4	6	4	3	4	4	7				1	1		5	2	3	4	4	3	4	4	5				0	81391.716796875	58126.7392578125	71874.939453125	727596.8125	685189.109375	689734.9765625	333398.3984375	425694.24609375
P00387	NADH-cytochrome b5 reductase 3 OS=Homo sapiens OX=9606	CYB5R3	20	5	43	5	1	301	34,2	7,59	2	3	1	3	4	6	5	2	4	3	5	4		1		2	2	1	2	4	4	4	2	4	3	4	4		1		0	113977.2109375	122554.484375	138617.498046875	577846.8515625	577678.109375	562656.21875	394036.625	501553.26953125
Q15691	Microtubule-associated protein RP/EB family member 1 OS=Homo sapiens OX=9606	MAPRE1	30	6	43	6	1	268	30,0	5,14	2		1	3	5	3	5	6	6	4	3	4	1			2		1	3	2	2	4	5	5	4	3	4	1			0	137964.806640625	166718.140625	153164.91015625	875323.453125	892954.234375	892884.5234375	757655.54296875	710896.8828125
P15531	Nucleoside diphosphate kinase A OS=Homo sapiens OX=9606	NME1	41	5	43	3	1	152	17,1	6,19	3	2	2	2	1	5	7	5	5	4	3	4				2	2	2	2	1	4	4	3	3	3	3	4				0	169110.92578125	162613.29296875	167817.70703125	867598.1875	1068534.3984375	890783.23046875	761114.546875	744463.58984375
Q86UP2	Kinectin OS=Homo sapiens OX=9606	KTN1	9	9	43	9	1	1357	156,2	5,64	3	3	7	3	3	3	3	2	5	4	5	2				3	2	5	3	3	3	3	2	4	4	4	2				0	116898.37109375	105511.50390625	65596.494140625	519596.4296875	631211.171875	653989.25	354870.884765625	386193.6328125
Q10567	AP-1 complex subunit beta-1 OS=Homo sapiens OX=9606	AP1B1	11	8	43	3	1	949	104,6	5,06				5	4	7	4	3	3	7	3	4	2		1				5	4	5	4	3	3	5	3	3	2		1	0		18667.9296875	13758.9375	170027.25	214428.140625		130455.1953125	55028.30859375
P53355	Death-associated protein kinase 1 OS=Homo sapiens OX=9606	DAPK1	8	8	42	7	1	1430	159,9	6,83				4	6	6				5	2	3	3	6	7				3	4	5				4	2	3	3	5	6	1	17180.861328125		31488.025390625	522567.7109375	522770.359375	577938.40625
O14744	Protein arginine N-methyltransferase 5 OS=Homo sapiens OX=9606	PRMT5	15	6	42	6	1	637	72,6	6,29		2	1	5	2	4	5	4	3	5	5	4		1	1		2	1	4	2	4	4	4	3	4	4	3		1	1	0	89996.1953125	115266.65625	108912.419921875	806011.0234375	934678.6875	855074.546875	243974.234375	360885.20703125
Q86U44	N6-adenosine-methyltransferase catalytic subunit OS=Homo sapiens OX=9606	METTL3	26	9	42	9	1	580	64,4	6,42	5	4	5	8	5	6	2	2	1			2		1	1	5	4	5	5	5	6	2	2	1			2		1	1	0	315974.42578125	332281.583984375	315807.857421875	1609208.6171875	1702966.4296875	1691307.6015625	375238.15625	347442.02734375
O15143	Actin-related protein 2/3 complex subunit 1B OS=Homo sapiens OX=9606	ARPC1B	22	5	42	4	1	372	40,9	8,35			1	4	2	3	5	3	4	6	3	3	3	3	2			1	3	2	2	4	2	3	5	3	3	3	2	2	0	39572.62890625	30505.2421875	28645.345703125	455991.5390625	521380.828125	381879.2890625	281702.66796875	260563.828125
O60716	Catenin delta-1 OS=Homo sapiens OX=9606	CTNND1	9	6	42	6	1	968	108,1	6,23	3	2	1	3	3	3	3	4	3	5	5	2	2	1	2	2	2	1	3	2	3	3	4	2	5	4	2	2	1	1	0	93338.498046875	52593.77734375	53247.451171875	507897.515625	382656.7265625	381049.453125	192757.0546875	184145.015625
Q13148	TAR DNA-binding protein 43 OS=Homo sapiens OX=9606	TARDBP	15	4	42	4	1	414	44,7	6,19	3	2	2	3	3	4	3	3	3	2	3	5	2	2	2	2	2	2	3	3	3	2	3	2	2	3	4	2	2	2	0	80027.83203125	68993.80078125	69398.21484375	1271806.5	1081233.375	594102.140625	457357.859375	264655.5
Q9P035	Very-long-chain (3R)-3-hydroxyacyl-CoA dehydratase 3 OS=Homo sapiens OX=9606	HACD3	14	6	42	6	1	362	43,1	8,94	2	2	3	3	2	1	4	7	4	3	2	5	1	2	1	2	2	2	3	2	1	4	6	4	3	2	4	1	2	1	0	114484.9453125	209725.204101563	186354.5390625	912772.234375	723376.30859375	898135.2578125	503562.15625	425161.8359375
P11166	Solute carrier family 2, facilitated glucose transporter member 1 OS=Homo sapiens OX=9606	SLC2A1	9	4	42	3	1	492	54,0	8,72	3	2	2	2	4	3	3	5	3	2	2	3	2	3	3	2	2	2	2	4	3	3	4	3	2	2	3	2	3	2	1	435080.6171875	418345.1484375	400625.671875	2015340.578125	1952927.796875	1992796.5625	1365428.9921875	1344555.1640625
O95573	Long-chain-fatty-acid--CoA ligase 3 OS=Homo sapiens OX=9606	ACSL3	13	6	42	6	1	720	80,4	8,38	5	2	4	6	4	2	2	2		4	2	4	1	3	1	3	2	4	4	3	2	2	2		4	2	4	1	2	1	0	112973.291015625	99912.3359375	107536.232421875	437259.171875	586636.8359375	602463.109375	234389.171875	170636.2734375
P49419	Alpha-aminoadipic semialdehyde dehydrogenase OS=Homo sapiens OX=9606	ALDH7A1	24	8	42	8	1	539	58,5	7,99	1	2		2	3	1	8	6	6	4	5	3			1	1	2		2	3	1	7	4	6	3	5	3			1	0	40957.689453125	84970.3203125	51018.896484375	580739.6796875	884951.046875	670093.828125	687522.8671875	556381.375
O15061	Synemin OS=Homo sapiens OX=9606	SYNM	11	12	41	12	1	1565	172,7	5,16				3	4	4				2	5	4	7	4	8				3	4	4				2	4	4	7	4	7	0		13146.6318359375	11863.91015625	850108.9921875	736001.4921875	632760.5546875
Q9Y230	RuvB-like 2 OS=Homo sapiens OX=9606	RUVBL2	17	7	41	7	1	463	51,1	5,64	1	2	1	2	1	6	6	6	5	5	4	2				1	2	1	2	1	5	6	6	5	5	4	2				0	154234.8828125	141075.85546875	138242.341796875	1526179.8046875	2213198.8984375	2112413.4140625	593698.203125	618450.6796875
A1X283	SH3 and PX domain-containing protein 2B OS=Homo sapiens OX=9606	SH3PXD2B	12	5	41	5	1	911	101,5	8,69	4	4	6	4	3	3	3	2	4	1	1	2	1	2	1	4	3	4	3	2	2	2	2	3	1	1	2	1	2	1	0	298175.111328125	329393.05078125	251175.80078125	1028107.46875	1140338.25	1091009.390625	347975.390625	384123.87890625
Q86XP3	ATP-dependent RNA helicase DDX42 OS=Homo sapiens OX=9606	DDX42	16	9	41	9	1	938	102,9	7,02	2	4	5	6	6	5	3	2	4	1	1		1		1	1	4	5	6	5	5	3	2	3	1	1		1		1	0	110558.2890625	164911.01171875	133155.1484375	984751.125	1058591.25	983626.5859375	183665.625	210746.72265625
P20042	Eukaryotic translation initiation factor 2 subunit 2 OS=Homo sapiens OX=9606	EIF2S2	14	4	41	4	1	333	38,4	5,80	4	3	2	3	3	3	2	3	2	3	2	2	3	3	3	3	3	2	3	3	3	2	3	2	3	2	2	3	3	3	0	190679.90234375	216403.2421875	177166.25	963960.125	918809.2578125	910555.0625	452472.84375	466704.23828125
O00303	Eukaryotic translation initiation factor 3 subunit F OS=Homo sapiens OX=9606	EIF3F	22	5	41	5	1	357	37,5	5,45	2	2	2	4	4	5	3	2	3	2	3	3	2	2	2	2	2	2	4	4	4	3	2	2	2	3	3	2	2	2	0	93673.0703125	91294.107421875	91548.46484375	1028414.5625	985436.0625	950204.859375	365905.84765625	357864.80859375
P60900	Proteasome subunit alpha type-6 OS=Homo sapiens OX=9606	PSMA6	24	5	41	5	1	246	27,4	6,76	3	2	1	3	5	5	4	3	3	3	4	5				3	2	1	3	5	5	4	3	3	3	4	5				0	177304.771484375	144605.216796875	147802.12109375	1226457.5	1505588.2109375	1340985.5234375	695174.6484375	706049.765625
O43169	Cytochrome b5 type B OS=Homo sapiens OX=9606	CYB5B	47	4	41	4	1	150	16,7	4,97	2	3	2	2	5	3	3	3	4	3	5	5	1			2	2	2	2	3	3	3	3	3	3	4	4	1			0	81592.31640625	45019.8515625	38004.07421875	738231.296875	730363.01171875	572599.90625	527244.71875	541529.7265625
Q15907	Ras-related protein Rab-11B OS=Homo sapiens OX=9606	RAB11B	34	7	41	7	1	218	24,5	5,94				3	4	5	6	7	6	3	3	4							3	4	4	6	7	6	3	3	4				0	58478.591796875	47406.728515625	69027.9765625	1024076.828125	985736.09375	1018626.3984375	680795.7265625	724734.6328125
Q6WCQ1	Myosin phosphatase Rho-interacting protein OS=Homo sapiens OX=9606	MPRIP	18	12	40	12	1	1025	116,5	6,21		1		3	4	3				7	3	5	7	3	4		1		3	4	3				5	3	4	6	3	4	0	88237.3149414063	97275.0166015625	96161.80859375	1098405.390625	1113581.30859375	978994.80078125	97828.3828125	131421.96875
P63173	60S ribosomal protein L38 OS=Homo sapiens OX=9606	RPL38	24	2	40	2	1	70	8,2	10,10	4	5	4	3	2	2	3	2	3	2	2	2	2	2	2	2	2	2	2	2	2	2	2	2	2	2	2	2	2	1	0	1270189.28125	1413949.75	1316004.9375	3066003.5	2881985.375	3126096.375	1215155.3125	1227111.125
Q96I25	Splicing factor 45 OS=Homo sapiens OX=9606	RBM17	22	7	40	7	1	401	44,9	5,97	3	3	4	6	6	7		1	1	2	2	1	2	1	1	3	3	4	5	6	6		1	1	2	2	1	2	1	1	0	257134.841796875	249747.623046875	284223.49609375	1769618.875	1574959.890625	1701926.234375	308536.234375	203082.046875
Q15427	Splicing factor 3B subunit 4 OS=Homo sapiens OX=9606	SF3B4	24	5	40	5	1	424	44,4	8,56	1	3	2	5	7	6	2	2	3	1	1	1	2	2	2	1	2	2	3	5	5	2	2	2	1	1	1	1	2	2	0	118158.46875	221736.4453125	254387.3828125	1461845.1015625	1068148.59375	1659694.78125	135966.34375	143968.296875
Q9Y6E2	Basic leucine zipper and W2 domain-containing protein 2 OS=Homo sapiens OX=9606	BZW2	9	4	40	1	1	419	48,1	6,68	3	3	1	4	3	3	3	3	2	4	3	3	1	1	3	2	3	1	4	3	3	3	3	2	4	3	3	1	1	3	0		44351.16796875	50430.73046875	168978.921875	139481.546875	178636.359375	66911.65625	71194.9609375
P47813	Eukaryotic translation initiation factor 1A, X-chromosomal OS=Homo sapiens OX=9606	EIF1AX	31	4	40	4	1	144	16,5	5,24	3	2	3	4	4	4	2	2	3	2	2	2	2	2	3	2	1	3	4	4	4	2	2	3	2	2	1	2	2	3	0	578735.3125	588972.6640625	597194.59375	2138901.671875	2163704.734375	2154196.234375	745360.09765625	690635.703125
P05089	Arginase-1 OS=Homo sapiens OX=9606	ARG1	52	11	40	11	1	322	34,7	7,21	2	3	3	10	9	13										2	2	3	8	8	9										0	177833.78515625	215408.7265625	174506.484375	3536912.859375	4067800.6640625	3559361.0078125	196899.701171875	161345.81640625
P21291	Cysteine and glycine-rich protein 1 OS=Homo sapiens OX=9606	CSRP1	25	3	40	3	1	193	20,6	8,57	2	2	2	3	3	2	3	3	3	3	2	2	4	3	3	1	2	2	3	2	2	3	3	3	3	2	2	3	2	2	0	44266.5234375	78726.4130859375	76885.89453125	452485.4765625	452194.59765625	498218.80078125	434784.6796875	439057.140625
P61163	Alpha-centractin OS=Homo sapiens OX=9606	ACTR1A	15	4	40	3	1	376	42,6	6,64	2	1	1	3	5	3	3	4	3	4	3	3	2	1	2	2	1	1	3	4	3	3	3	2	3	3	2	2	1	2	0	100518.810546875	76183.16015625	81835.171875	616058.765625	726307.75	564427.5	291379	319110.140625
P15104	Glutamine synthetase OS=Homo sapiens OX=9606	GLUL	21	6	40	6	1	373	42,0	6,89		1		5	6	5	3	5	5	5	2	3					1		5	5	4	3	4	4	4	2	2				0		18213.48828125		1333791.89453125	1213212.25390625	1380304.88867188	371855.997558594	406635.032226563
Q02790	Peptidyl-prolyl cis-trans isomerase FKBP4 OS=Homo sapiens OX=9606	FKBP4	25	7	40	7	1	459	51,8	5,43	2	1	1	3	1	2	6	5	7	5	3	4				2	1	1	2	1	2	6	5	5	4	3	4				0		19645.34765625		329312.2109375	288130.671875	333686.21875	525522.4921875	520441.41015625
P22532	Small proline-rich protein 2D OS=Homo sapiens OX=9606	SPRR2D	67	4	39	1	1	72	7,9	8,37	1	2		8	9	6	1	1	2	1	1	2	1	2	2	1	2		4	4	4	1	1	1	1	1	1	1	1	1	3	91750.4077148438	95029.3671875	73881.8901367188	3495417.21875	3774090.84375	3608352.328125	64872.0400390625	43342.9404296875
P62851	40S ribosomal protein S25 OS=Homo sapiens OX=9606	RPS25	22	3	39	3	1	125	13,7	10,11	3	3	2	4	3	3	2	2	3	2	3	3	2	2	2	3	3	2	3	3	3	2	2	3	2	3	3	2	2	2	0	2153115.3125	2174588.71875	2255019.09375	9842233	10337064.75	10120104.5	2465829.78125	2483661.90625
Q5T750	Skin-specific protein 32 OS=Homo sapiens OX=9606	XP32	31	6	39	6	1	250	26,2	7,97	5	7	5	3	2	3	1	2	2	2	3	2	1	1		5	6	5	3	2	3	1	2	2	2	3	2	1	1		0	423032.388671875	447704.4765625	423681.935546875	806500.73046875	809336.5078125	842255.390625	61976.81640625	69039.076171875
P26640	Valine--tRNA ligase OS=Homo sapiens OX=9606	VARS	8	8	39	8	1	1264	140,4	7,59	2	1	1	2	1	3	3	7	6	3	3	4	1	2		2	1	1	2	1	3	3	6	5	3	3	4	1	1		0	72693.361328125	91776.54296875	74326.6875	351890.8359375	486321.48828125	349995.6328125	367565.6796875	361090.33984375
O15540	Fatty acid-binding protein, brain OS=Homo sapiens OX=9606	FABP7	37	4	39	4	1	132	14,9	5,59	1	3	3	2	3	2	5	4	3	3	4	4		1	1	1	2	2	2	3	2	3	2	3	2	3	3		1	1	0	173235.837890625	165163.94921875	177530.166015625	959944.015625	1069280.54296875	1111172.8515625	2396718.8046875	2277380.796875
P62820	Ras-related protein Rab-1A OS=Homo sapiens OX=9606	RAB1A	40	7	39	5	1	205	22,7	6,21	1	2	1	2	2	3	5	5	6	4	3	3		1	1	1	2	1	2	2	3	5	4	5	4	3	3		1	1	2	205807.14453125	202423.4296875	207099.833984375	1656573.5	2038843.234375	2146175.578125	1398803.2421875	1724537.3359375
P48735	Isocitrate dehydrogenase [NADP], mitochondrial OS=Homo sapiens OX=9606	IDH2	26	9	39	8	1	452	50,9	8,69		1	1	3	2	4	4	4	4	4	5	5	1	1			1	1	2	2	4	3	4	4	4	5	5	1	1		1	111283.11328125	141322.421875	214620.900390625	1169609.46679688	1074386.02148438	1021770.453125	643109.298828125	637003.9609375
P23921	Ribonucleoside-diphosphate reductase large subunit OS=Homo sapiens OX=9606	RRM1	16	9	39	9	1	792	90,0	7,15	1	2	1	4	3	2	5	4	5	5	3	4				1	1	1	3	3	2	5	4	5	5	3	3				0	98702.794921875	97959.537109375	100656.328125	956220.42578125	881697.34375	881209.421875	790105.015625	733494.08203125
Q96FW1	Ubiquitin thioesterase OTUB1 OS=Homo sapiens OX=9606	OTUB1	27	6	39	6	1	271	31,3	4,94	1	1	1	4	3	2	6	6	4	5	3	2		1		1	1	1	3	3	2	5	5	4	4	3	2		1		0	13334.7666015625	38239.90234375	54932.166015625	667798.0703125	614256.7890625	598593.09375	447549.05078125	413221.08984375
Q9Y617	Phosphoserine aminotransferase OS=Homo sapiens OX=9606	PSAT1	22	6	39	6	1	370	40,4	7,66	1	1	1	2	4	4	5	6	3	5	3	4				1	1	1	2	4	4	5	5	3	5	3	4				0	43991.2666015625	39257.095703125	41423.646484375	940976.265625	944052.109375	859441.98046875	699851.734375	636182.0546875
Q86SG5	Protein S100-A7A OS=Homo sapiens OX=9606	S100A7A	43	5	38	1	1	101	11,3	7,44	3	1	2	8	7	8	1	1	1	1	1	1	1	1	1	2	1	1	4	4	4	1	1	1	1	1	1	1	1	1	0				285257.15625	319085.375	330708.125
Q13247	Serine/arginine-rich splicing factor 6 OS=Homo sapiens OX=9606	SRSF6	17	6	38	5	1	344	39,6	11,43	2	2	2	6	6	4	3	3	2	1	1	1	1	2	2	2	2	2	5	5	3	3	3	2	1	1	1	1	2	2	0	124564.705078125	103976.025390625	146898.51953125	2639089.21875	2935859.9375	2811950.828125	682718.13671875	655712.7421875
O75223	Gamma-glutamylcyclotransferase OS=Homo sapiens OX=9606	GGCT	38	6	38	6	1	188	21,0	5,14	3	2	2	4	5	4	5	2	2	1	1	1	1	2	3	3	2	2	4	5	4	4	2	2	1	1	1	1	2	2	0	214192.998046875	238822.466796875	198974.095703125	2822273	2856971.28125	2869469.34375	337472.36328125	245150.0859375
Q14152	Eukaryotic translation initiation factor 3 subunit A OS=Homo sapiens OX=9606	EIF3A	5	6	38	6	1	1382	166,5	6,79	2	2	1	3	3	4	3	5	3	4	4	1		2	1	2	1	1	3	3	4	3	5	3	4	4	1		2	1	0	74916.87109375	104116.970703125	108390.786132813	997592.65625	998220.203125	963813.7421875	393136.595703125	368142.7109375
P56537	Eukaryotic translation initiation factor 6 OS=Homo sapiens OX=9606	EIF6	27	4	38	4	1	245	26,6	4,68		1		6	5	7	3	5	3		4	1	1		2		1		3	3	4	3	4	2		3	1	1		2	0	60402.634765625	52928.44140625	80447.802734375	1036880.26171875	1031390.18359375	1149841.3203125	302023.94140625	252985.58203125
P25789	Proteasome subunit alpha type-4 OS=Homo sapiens OX=9606	PSMA4	29	6	38	6	1	261	29,5	7,72	1	1	1	4	3	5	5	4	3	3	3	4		1		1	1	1	4	3	4	5	4	3	3	3	3		1		0	131932.71875	126807.53515625	120512.74609375	1159014.609375	1211275.8671875	1242841.8359375	455896.48828125	525386.28125
Q15185	Prostaglandin E synthase 3 OS=Homo sapiens OX=9606	PTGES3	26	3	38	3	1	160	18,7	4,54	2	1	2	3	2	3	3	3	5	2	2	4	2	2	2	2	1	2	2	2	2	2	3	3	2	2	3	2	2	2	0	84117.587890625	94595.99609375	111768.65234375	1409611.6875	1337702.375	1227785.96875	1084406.59375	1420520.71875
O00264	Membrane-associated progesterone receptor component 1 OS=Homo sapiens OX=9606	PGRMC1	31	5	38	5	1	195	21,7	4,70		1	2	2	3	2	6	6	7	2	4	3					1	2	2	2	2	4	5	5	2	3	3				0	95997.70703125	95369.98046875	107046.9921875	742498.40234375	829306.09765625	763334.625	633830.55078125	623801.34375
P51858	Hepatoma-derived growth factor OS=Homo sapiens OX=9606	HDGF	36	5	38	5	1	240	26,8	4,73		1	1	1	1	1	5	6	9	6	3	2	1		1		1	1	1	1	1	4	4	5	4	2	2	1		1	0	42667.7421875	63273.703125	57904.296875	199495.2578125	301654.8203125	309130.2734375	338777.234375	334243.3828125
P06744	Glucose-6-phosphate isomerase OS=Homo sapiens OX=9606	GPI	21	6	38	6	1	558	63,1	8,32	1		1	3	6	5	3	3	3	3	4	6				1		1	2	5	4	3	2	3	2	3	5				0	73031.955078125	75815.5869140625	64601.05859375	993199.734375	1087716.171875	1033107.8671875	593043.703125	535260.09375
Q99497	Protein/nucleic acid deglycase DJ-1 OS=Homo sapiens OX=9606	PARK7	53	6	38	6	1	189	19,9	6,79	1	2	3	3	2	2	5	7	6	1	3	2	1			1	2	2	3	2	2	4	4	4	1	2	2	1			0	205758.640625	214678.6015625	208049.9296875	1022960.90625	969551.578125	1023403.6875	970504.6875	1010321.34375
Q9NPH2	Inositol-3-phosphate synthase 1 OS=Homo sapiens OX=9606	ISYNA1	18	6	38	6	1	558	61,0	5,76	1			3	2	2	4		3	9	8	6				1			3	2	2	3		3	4	5	4				0						88345.125	123769.55078125	80733.802734375
Q15746	Myosin light chain kinase, smooth muscle OS=Homo sapiens OX=9606	MYLK	7	9	37	9	1	1914	210,6	6,15				3	4	2				2	3	2	8	6	7				3	4	1				2	2	2	6	6	6	0	40715.4228515625	25836.404296875	43025.708984375	560572.828125	637143.859375	693224.796875	83889.681640625	25066.82421875
Q9UEY8	Gamma-adducin OS=Homo sapiens OX=9606	ADD3	15	8	37	8	1	706	79,1	6,32	1	1	1	6	3	2	1		1	2	5	2	3	7	2	1	1	1	4	3	2	1		1	2	3	2	3	6	1	0	79966.283203125	75922.44921875	75323.150390625	1476758.9453125	1470598.453125	1425677.08984375	270049.857421875	169005.642578125
Q96DH6	RNA-binding protein Musashi homolog 2 OS=Homo sapiens OX=9606	MSI2	24	5	37	4	1	328	35,2	8,48			1	3	4	4	1	1	3	2	3	2	4	4	5			1	3	3	3	1	1	2	2	2	2	3	3	3	0	25176.099609375			383804.09375	401897.4140625	465154.28125	72936.046875	61870.72265625
Q7RTV0	PHD finger-like domain-containing protein 5A OS=Homo sapiens OX=9606	PHF5A	35	3	37	3	1	110	12,4	8,41	2	2	4	2	2	3	2	3	3	2	2	3	2	2	3	2	2	2	2	2	2	2	3	3	2	2	2	2	2	2	0	104272.642578125	111140.224609375	112842.9765625	1027291.875	1127169.96875	1132578.375	233840.65234375	229480.24609375
Q13200	26S proteasome non-ATPase regulatory subunit 2 OS=Homo sapiens OX=9606	PSMD2	12	7	37	7	1	908	100,1	5,20	1	1	2	3	3	3	4	4	4	4	4	2	1		1	1	1	1	3	3	2	3	4	3	3	4	2	1		1	0	37104.3525390625	77719.08203125	37506.234375	528533.96875	608617.51953125	434550.31640625	357274.396484375	347421.84375
P14174	Macrophage migration inhibitory factor OS=Homo sapiens OX=9606	MIF	18	2	37	2	1	115	12,5	7,88	3	2	2	2	3	2	4	3	3	3	4	3	1	1	1	2	2	2	2	2	2	2	2	2	2	2	2	1	1	1	0	159993.09375	164899.765625	167335.7890625	1413454	1410688.53125	1470860.75	1178303.53125	1179008.140625
P07108	Acyl-CoA-binding protein OS=Homo sapiens OX=9606	DBI	53	3	37	3	1	87	10,0	6,57	1	2	3	3	2	2	7	5	5	2	2	3				1	2	2	1	1	1	3	3	3	1	1	2				0	165515.28515625	130029.59765625	133695.13671875	611121.078125	688914.296875	619570.890625	790389.49609375	777737.328125
Q9H910	Jupiter microtubule associated homolog 2 OS=Homo sapiens OX=9606	JPT2	44	5	37	5	1	190	20,1	9,26	2	2	1	3	2	2	3	6	5	4	4	3				2	2	1	2	2	1	3	5	5	4	4	3				0	136731.7734375	164437.87890625	133682.40625	602285.43359375	548741.375	496673.9375	623330.08203125	568581.60546875
P55196	Afadin OS=Homo sapiens OX=9606	AFDN	7	9	36	9	1	1824	206,7	6,47				6	3	4	1	1	2	2	4	3	3	3	4				5	3	4	1	1	2	1	4	3	3	3	3	0	31126.318359375	32864.630859375	47847.5732421875	507198.6796875	437924.3984375	414860.609375	123832.59765625	69458.880859375
P49207	60S ribosomal protein L34 OS=Homo sapiens OX=9606	RPL34	14	3	36	3	1	117	13,3	11,47	3	2	2	2	2	2	2	3	3	3	2	3	2	2	3	3	2	2	2	2	2	2	2	2	2	2	3	2	2	2	0	580430.98046875	650987.091796875	641346.6640625	4491674.5	4816658.59375	4769955.28125	1555159.7734375	1484383.3359375
Q9BRJ6	Uncharacterized protein C7orf50 OS=Homo sapiens OX=9606	C7orf50	22	2	36	2	1	194	22,1	9,64	1	1	2	2	3	3	4	3	3	3	3	2	2	3	1	1	1	1	1	2	2	2	2	2	2	2	2	2	2	1	0	38117.9453125	43093.833984375	58256.126953125	414695.84375	472257.703125	280530.28125	149938.09375	137181.80859375
Q8WVV4	Protein POF1B OS=Homo sapiens OX=9606	POF1B	25	11	36	11	1	589	68,0	6,32	2	1		14	8	10							1			1	1		11	6	9							1			0	26961.8828125	69177.306640625	58444.0771484375	2220238.4296875	2294615.90625	2119422.68359375	38098.42578125	31002.70703125
P63000	Ras-related C3 botulinum toxin substrate 1 OS=Homo sapiens OX=9606	RAC1	30	5	36	4	1	192	21,4	8,50	3	1	1	3	2	2	3	2	3	4	5	4	1	1	1	3	1	1	3	2	2	3	2	3	4	5	4	1	1	1	1	144468.125	159776.7109375	145115.521484375	947189.9453125	1150759.703125	596792.484375	791684.859375	744484.7734375
Q00341	Vigilin OS=Homo sapiens OX=9606	HDLBP	9	8	36	8	1	1268	141,4	6,87	2	3	1	4	5	1	4	3	5	4	2	2				2	2	1	3	5	1	3	2	4	4	2	2				0	24408.55859375	35160.458984375	17003.2109375	327533.8359375	351003.9375	229434.125	232717.509765625	205638.305664063
P09972	Fructose-bisphosphate aldolase C OS=Homo sapiens OX=9606	ALDOC	14	2	36	1	1	364	39,4	6,87			2	4	2	4	4	4	2	2	4	2	2	1	3			1	2	2	2	2	2	2	1	2	2	1	1	2	0				112583.0625	108852.9453125	99526.21875	147889.703125	154265.796875
Q16531	DNA damage-binding protein 1 OS=Homo sapiens OX=9606	DDB1	9	6	36	6	1	1140	126,9	5,26	1	2		1	2	1	3	3	5	3	6	5	1	1	2	1	1		1	1	1	3	2	4	2	5	5	1	1	1	0	33300.0205078125	13636.1943359375	22276.23828125	402286.62890625	457700.0390625	574820.203125	427495.5390625	466594.625
Q99460	26S proteasome non-ATPase regulatory subunit 1 OS=Homo sapiens OX=9606	PSMD1	9	5	36	5	1	953	105,8	5,39	1	1	1	2	4	2	4	4	4	4	5	4				1	1	1	2	3	2	3	3	3	4	4	4				0	44889.759765625	34183.609375	38818.33203125	389586.7734375	526964.8671875	329758.75390625	340741.84765625	245582.36328125
Q32MZ4	Leucine-rich repeat flightless-interacting protein 1 OS=Homo sapiens OX=9606	LRRFIP1	7	5	35	4	1	808	89,2	4,65	1			1	2	2	1		1	7	4	4	4	4	4	1			1	1	2	1		1	5	3	3	3	3	4	0	10940.779296875	15104.3203125	15956.17578125	263197.1484375	287412.6796875	261778.6171875	92192.8671875	74058.9296875
O95793	Double-stranded RNA-binding protein Staufen homolog 1 OS=Homo sapiens OX=9606	STAU1	10	5	35	5	1	577	63,1	9,44	3	1	2		2	3	1	2	2	3	2	4	5	3	2	3	1	2		2	3	1	2	2	3	2	4	5	3	2	0	105203.521484375	88488.708984375	81917.16796875	749024.671875	778903.421875	792253.453125	159923.6640625	188734.48828125
P49458	Signal recognition particle 9 kDa protein OS=Homo sapiens OX=9606	SRP9	31	3	35	3	1	86	10,1	7,97	2	2	2	2	1	2	4	3	3	2	2	2	4	2	2	2	2	2	2	1	2	3	3	3	2	2	2	3	2	2	0	146183.73046875	159898.90625	170788.6796875	1563280.625	1599063.671875	1684815.3359375	546301.8125	515520.8671875
P47914	60S ribosomal protein L29 OS=Homo sapiens OX=9606	RPL29	14	2	35	2	1	159	17,7	11,66	3	2	3	2	3	2	2	2	3	2	2	3	2	2	2	2	2	2	2	2	2	2	2	2	2	2	2	2	2	2	0	536812.46484375	510474.78125	501861.107421875	3471071.8125	3472079.078125	3511083.4375	1469825.765625	1569647.265625
P47929	Galectin-7 OS=Homo sapiens OX=9606	LGALS7	65	6	35	6	1	136	15,1	7,62	1	1	1	11	8	9		1					1	1	1	1	1	1	6	6	5		1					1	1	1	0	144010.48828125	94975.74609375	120107.91015625	12721126.0078125	13306298.1015625	13408610.5546875	358377.970703125	209277.67578125
P60228	Eukaryotic translation initiation factor 3 subunit E OS=Homo sapiens OX=9606	EIF3E	17	7	35	7	1	445	52,2	6,04	1	3	2	2	6	2	5	3	4	2	2	2			1	1	3	2	2	5	2	4	3	4	2	2	2			1	0	162356.810546875	153462.564453125	156858.231445313	1246238.953125	1003704.3125	830034.7265625	462599.87109375	494598.5
Q5JWF2	Guanine nucleotide-binding protein G(s) subunit alpha isoforms XLas OS=Homo sapiens OX=9606	GNAS	5	4	35	3	1	1037	111,0	5,03	2	2	2	3	3	2	2	3	3	2	3	3	2	2	1	2	2	2	3	3	2	2	3	3	2	2	3	2	2	1	0	34427.18359375	45683.681640625	22963.251953125	148095.484375	166961.6796875	136080.95703125	96652.296875	96695.63671875
P62191	26S proteasome regulatory subunit 4 OS=Homo sapiens OX=9606	PSMC1	20	6	35	5	1	440	49,2	6,21	1	1		3	3	2	2	2	5	4	6	6				1	1		2	3	1	2	2	4	3	5	5				1	98186.669921875	83500.54296875	99497.7373046875	813949.3828125	781529.7890625	1001171.765625	548567.90234375	566865.9375
O15355	Protein phosphatase 1G OS=Homo sapiens OX=9606	PPM1G	16	6	35	6	1	546	59,2	4,36	2	1	2	1	1		4	5	4	5	4	5	1			1	1	2	1	1		4	5	3	4	4	5	1			0	19164.716796875	33759.84765625	57497.912109375	230147.4375	204011.0234375	190560.9296875	232364.1796875	369613.95703125
P55036	26S proteasome non-ATPase regulatory subunit 4 OS=Homo sapiens OX=9606	PSMD4	18	5	35	5	1	377	40,7	4,79	1	1		1	1	2	6	5	5	4	4	4		1		1	1		1	1	2	4	4	5	4	3	3		1		0	29806.455078125	79055.876953125	85811.931640625	498073.96875	467328.125	560260.8984375	435225.8046875	448578.1484375
P30040	Endoplasmic reticulum resident protein 29 OS=Homo sapiens OX=9606	ERP29	18	4	35	4	1	261	29,0	7,31	3	3	1	2	1	2	4	2	4	4	4	5				2	2	1	2	1	2	4	2	4	4	4	4				0	129331.884765625	111730.255859375	104284.1484375	390149.5234375	474968.8046875	486300.9453125	450766.7734375	444389.4765625
Q9BVS5	tRNA (adenine(58)-N(1))-methyltransferase, mitochondrial OS=Homo sapiens OX=9606	TRMT61B	31	9	34	9	1	477	52,9	6,62										10	11	13													6	8	8				0
Q9NVP1	ATP-dependent RNA helicase DDX18 OS=Homo sapiens OX=9606	DDX18	7	4	34	4	1	670	75,4	9,50		1	1	3	5	6	1		1	3	1	2	3	2	5		1	1	3	4	4	1		1	3	1	2	3	2	4	0	35557.099609375	32494.2783203125	16847.423828125	448339.953125	357991.625	636918.9765625	167221.1640625	110373.119140625
P62861	40S ribosomal protein S30 OS=Homo sapiens OX=9606	FAU	19	2	34	2	1	59	6,6	12,15	4	3	2	2	3	2	1	2	2	2	2	2	3	2	2	2	2	2	2	2	2	1	2	2	2	2	2	2	2	2	0	1253465.78125	1295661.6875	1330672.125	3675730.09375	3738667.21875	3858579.53125	1209157.59375	1041731.875
Q92734	Protein TFG OS=Homo sapiens OX=9606	TFG	20	4	34	4	1	400	43,4	5,10	1	1	1	2	3	2	3	4	3	4	3	1	3	1	2	1	1	1	2	2	2	3	4	3	2	3	1	2	1	2	0	90126.0625	58095.40625	59678.56640625	904314.4453125	941355.3125	1005341.7109375	424971.65234375	463627.21875
Q5EB52	Mesoderm-specific transcript homolog protein OS=Homo sapiens OX=9606	MEST	24	6	34	6	1	335	38,8	9,74	1	1	3	6	6	4	1	1	1	1	2	2	1	2	2	1	1	2	6	4	4	1	1	1	1	1	1	1	2	2	0	116718.794921875	103724.671875	116066.99609375	953486.4921875	935383.28125	983811.0625	172156.18359375	178959.30859375
Q00325	Phosphate carrier protein, mitochondrial OS=Homo sapiens OX=9606	SLC25A3	8	3	34	3	1	362	40,1	9,38	2	2	2	2	3	3	2	3	2	2	3	2	2	2	2	2	2	2	2	3	2	2	3	2	2	2	2	2	2	2	0	557731.126953125	547488.55859375	502561.16796875	2043858.21875	2250956.203125	2176723.59375	971215.1796875	1103062.671875
O95292	Vesicle-associated membrane protein-associated protein B/C OS=Homo sapiens OX=9606	VAPB	22	4	34	3	1	243	27,2	7,30	3	2	3	2		3	3	3	3	2	3	2	3	1	1	3	2	3	2		2	3	3	3	2	3	2	2	1	1	0	89294.0234375	77269.390625	76509.556640625	403104.5	394475.6875	139592.703125	168459.75	177069.265625
Q9H3P2	Negative elongation factor A OS=Homo sapiens OX=9606	NELFA	18	6	34	6	1	528	57,2	9,03	4	5	4	4	4	2			1	2	1	1	3	2	1	4	4	3	3	4	2			1	2	1	1	2	1	1	0	220294.6640625	227852.888671875	221387.25390625	682350.3359375	647357.7421875	695546.88671875	362173.486328125	317024.3203125
Q53GS9	U4/U6.U5 tri-snRNP-associated protein 2 OS=Homo sapiens OX=9606	USP39	15	6	34	6	1	565	65,3	8,91	3	3	3	8	6	4	1		1	1	2	1			1	3	3	3	6	6	4	1		1	1	1	1			1	0	132626.677734375	142508.172851563	85154.67578125	917443.880859375	886437.4375	794418.3046875	203139.1875	178072.0390625
P20290	Transcription factor BTF3 OS=Homo sapiens OX=9606	BTF3	35	3	34	3	1	206	22,2	9,38	2	2	1	5	5	3	1	2	2	3	4	2	1	1		1	1	1	2	2	3	1	1	1	1	1	1	1	1		0	96364.693359375	75784.0546875	81801.71484375	749433.7265625	827573.1796875	666608.9296875	359150.328125	361142.453125
P48444	Coatomer subunit delta OS=Homo sapiens OX=9606	ARCN1	13	6	34	6	1	511	57,2	6,21	1	1	2	3	3	3	3	3	5	4	2	3	1			1	1	2	3	3	3	3	3	5	3	2	3	1			0	51772.0537109375	33428.65234375	45103.3095703125	633462.78125	572602.8984375	667488.24609375	409951.017578125	374618.359375
P22392	Nucleoside diphosphate kinase B OS=Homo sapiens OX=9606	NME2	40	5	34	3	1	152	17,3	8,41	2	3	1	2	1	3	5	3	5	3	3	3				1	3	1	2	1	3	4	3	4	3	3	3				3	274744.7265625	326891.044921875	214929.045898438	1779926.1171875	1848340.33203125	1775482.7734375	1388312.3828125	1322035.7421875
P08195	4F2 cell-surface antigen heavy chain OS=Homo sapiens OX=9606	SLC3A2	15	6	34	6	1	630	68,0	5,01	2		1	1	2	1	3	3	6	4	4	6		1		2		1	1	2	1	3	3	4	3	3	5		1		0	19023.21484375	28302.615234375	41525.89453125	275700.7265625	291048.72265625	312589.2734375	294258.1953125	308228.82421875
P14324	Farnesyl pyrophosphate synthase OS=Homo sapiens OX=9606	FDPS	12	4	34	4	1	419	48,2	6,15				4	6	4	3	4	3	3	4	3							4	4	4	2	3	3	3	3	3				0	53070.193359375	72183.208984375	69146.28515625	1006052.5703125	1176719.953125	999969.3046875	744915.1484375	780207.828125
Q6P1L5	Protein FAM117B OS=Homo sapiens OX=9606	FAM117B	19	7	33	7	1	589	61,9	9,82										7	8	6	5	5	2										5	7	6	5	3	2	0
Q9BUJ2	Heterogeneous nuclear ribonucleoprotein U-like protein 1 OS=Homo sapiens OX=9606	HNRNPUL1	11	7	33	7	1	856	95,7	6,92			2	3	3	3	2	2	2	1	1	2	2	5	5			2	3	3	3	1	2	2	1	1	2	2	4	5	0	114793.431640625	83414.271484375	116982.62109375	1558021.59375	1551944.625	1483240.109375	495741.568359375	546993.62890625
P22735	Protein-glutamine gamma-glutamyltransferase K OS=Homo sapiens OX=9606	TGM1	21	11	33	11	1	817	89,7	6,04	3	4	1	6	9	10										3	3	1	6	8	9										0	78027.83203125	110391.462890625	113615.228515625	2062281.21875	1581271.0703125	2176661.99609375	20857.72265625	61656.015625
P18077	60S ribosomal protein L35a OS=Homo sapiens OX=9606	RPL35A	21	3	33	3	1	110	12,5	11,06	2	3		3	4	3	2	1	3	2	2	3	2	2	1	2	3		2	3	2	2	1	3	2	2	3	2	2	1	0	292290.63671875	283006.86328125	245952.97265625	2324277.9140625	2432934.90625	2424792.375	812068.7890625	768582.05859375
P63208	S-phase kinase-associated protein 1 OS=Homo sapiens OX=9606	SKP1	33	5	33	5	1	163	18,6	4,54	2	2	3	2	2	3	3	2	4	3	2	3		1	1	2	1	2	2	2	3	3	2	3	3	2	2		1	1	0	72617.2216796875	75787.140625	49607.3681640625	583481.21875	468679.546875	553923.375	298874.5859375	278367.5078125
Q13595	Transformer-2 protein homolog alpha OS=Homo sapiens OX=9606	TRA2A	27	7	33	7	1	282	32,7	11,27		1		8	7	8	1	2	1	1			1	2	1		1		7	6	5	1	2	1	1			1	2	1	0				1434701.8359375	1481094.640625	1489975.984375	9487342.95703125	9703657.77734375
P40925	Malate dehydrogenase, cytoplasmic OS=Homo sapiens OX=9606	MDH1	14	3	33	3	1	334	36,4	7,36	2	3	3	4	2	3	1	1	2	4	4	4				2	2	2	3	2	2	1	1	2	3	3	3				0	71224.326171875	81000.166015625	69244.837890625	493699.375	565403.515625	499536.765625	407284.84375	406611.5390625
P04818	Thymidylate synthase OS=Homo sapiens OX=9606	TYMS	29	6	33	6	1	313	35,7	7,01	1	3	1	2	2	5	3	3	4	3	2	4				1	2	1	1	1	4	3	2	3	3	2	4				0	57862.3486328125	20033.42578125	52549.884765625	436020.96484375	603065.92578125	465071.8046875	542515.578125	584543.4375
P41252	Isoleucine--tRNA ligase, cytoplasmic OS=Homo sapiens OX=9606	IARS	10	8	33	8	1	1262	144,4	6,15				3		3	6	5	6	4	3	3							3		3	5	5	5	4	2	3				0			17044.4140625	542881.3203125	373402.875	303042.9140625	334504.453125	310205.70703125
P39656	Dolichyl-diphosphooligosaccharide--protein glycosyltransferase 48 kDa subunit OS=Homo sapiens OX=9606	DDOST	19	6	33	6	1	456	50,8	6,55	1	2	1	3	2	3	4	5	3	2	2	3	1		1	1	2	1	2	2	3	3	5	3	2	2	3	1		1	0	31337.021484375	32045.810546875	180007.51953125	577593.328125	729201.23046875	640467.44921875	610664.078125	650509.98046875
P08758	Annexin A5 OS=Homo sapiens OX=9606	ANXA5	23	6	33	6	1	320	35,9	5,05		2		3	2	4	5	3	5	3	3	3					2		3	2	4	5	3	5	3	3	3				0	108689.453125	121219.85546875	102306.1953125	1155726.375	1315762.84375	1254281.484375	1237203.73046875	1181652.63671875
Q8IWX8	Calcium homeostasis endoplasmic reticulum protein OS=Homo sapiens OX=9606	CHERP	7	5	32	5	1	916	103,6	9,04	1	1	2	5	5	4	2	2	2	2		1	2	1	2	1	1	2	4	4	4	2	2	2	2		1	2	1	2	0	94980.2890625	52132.9306640625	78515.30859375	1185522.421875	647519.703125	704589.8984375	159381.14453125	179930.38671875
O95782	AP-2 complex subunit alpha-1 OS=Homo sapiens OX=9606	AP2A1	12	9	32	6	1	977	107,5	7,03	1		2	10	6	8				2	1	2				1		1	8	6	6				2	1	2				3	39859.263671875	22764.263671875	21799.943359375	1714741.0625	1882452.15625	2102307.953125	345301.396484375	136722.37109375
Q14739	Delta(14)-sterol reductase OS=Homo sapiens OX=9606	LBR	9	4	32	4	1	615	70,7	9,36	2	2	3	2	2	2	1	4	2	2	3	3	1	2	1	2	2	1	2	2	2	1	3	2	2	2	3	1	2	1	0	66278.39453125	30928.7578125	65299.388671875	544631.1875	584141.1484375	546165	261426.640625	233228.484375
Q9Y5M8	Signal recognition particle receptor subunit beta OS=Homo sapiens OX=9606	SRPRB	18	4	32	4	1	271	29,7	9,04	4	4	4	3	1	1	3	1	3	3	2	2		1		4	3	4	2	1	1	3	1	3	2	2	1		1		0	229957.859375	223282.04296875	229945.1328125	623095.6171875	418073.96875	709121.703125	193212.83203125	203997.8203125
Q04837	Single-stranded DNA-binding protein, mitochondrial OS=Homo sapiens OX=9606	SSBP1	28	3	32	3	1	148	17,2	9,60	1	3	2	3	2	4	3	2	3	2	2	1	1	1	2	1	2	1	2	2	2	3	1	3	2	2	1	1	1	2	0	110430.563476563	115185.310546875	104533.377929688	339955.8515625	336159.7109375	333348.30859375	241986.02734375	258912.283203125
P06396	Gelsolin OS=Homo sapiens OX=9606	GSN	15	7	32	7	1	782	85,6	6,28		1	1	8	6	6	1	3	1	2		1	1	1			1	1	5	6	6	1	2	1	2		1	1	1		0	10716.587890625	28305.4013671875	40768.1328125	1093432.84375	959541.484375	1116887.7890625	188017.3125	221628.478515625
O60869	Endothelial differentiation-related factor 1 OS=Homo sapiens OX=9606	EDF1	22	4	32	4	1	148	16,4	9,95	3	3	4			2	2	5	3	2	2	2	1	1	2	2	3	3			2	1	4	3	2	2	2	1	1	2	0	115606.610351563	89710.759765625	108141.606445313	211875.9765625	178396.1328125	194798.55078125	212668.034179688	315550.5390625
P14868	Aspartate--tRNA ligase, cytoplasmic OS=Homo sapiens OX=9606	DARS	18	7	32	7	1	501	57,1	6,55				5	2	2	5	3	4	6	2	1			2				4	2	2	4	2	4	4	2	1			2	0	51463.4111328125	32125.54296875	38167.021484375	654049.1640625	677331.5625	428398.50390625	295721.50390625	272166.3046875
Q9UK76	Jupiter microtubule associated homolog 1 OS=Homo sapiens OX=9606	JPT1	38	3	32	3	1	154	16,0	5,60	1	2	1	1	1	2	4	4	4	2	4	2	2	1	1	1	2	1	1	1	2	3	3	3	2	3	2	1	1	1	0	173303.6953125	233751.0234375	188485.515625	647861.21875	640980.671875	667901.234375	1055466.84765625	973346.1796875
Q9Y265	RuvB-like 1 OS=Homo sapiens OX=9606	RUVBL1	15	6	32	6	1	456	50,2	6,42	1	3		3	3	2	4	4	4	3	3	2				1	2		3	3	2	4	4	4	3	3	2				0	65680.970703125	66625.88671875	54045.7255859375	612317.19921875	586709.578125	537856.25	385692.96484375	424900.39453125
Q8NBS9	Thioredoxin domain-containing protein 5 OS=Homo sapiens OX=9606	TXNDC5	14	5	32	5	1	432	47,6	5,97		1	1	1	1	1	5	4	5	3	3	5	1	1			1	1	1	1	1	4	3	4	3	3	4	1	1		0	29938.390625	49378.8046875	54933.5869140625	463372.6875	421511.171875	356516.609375	392889.07421875	367078.515625
P05556	Integrin beta-1 OS=Homo sapiens OX=9606	ITGB1	7	5	32	5	1	798	88,4	5,39				2	1	2	5	5	5	4	3	4		1					2	1	1	5	5	5	4	3	4		1		0	47522.5390625	20071.69921875	17428.68359375	246139.8046875	267378.78515625	216715.8125	470702.1796875	474842.7890625
O15067	Phosphoribosylformylglycinamidine synthase OS=Homo sapiens OX=9606	PFAS	10	8	32	8	1	1338	144,6	5,76				1	4	1	4	2	5	2	6	6		1					1	3	1	4	2	4	2	6	5		1		0	33595.15234375	11464.56640625	24043.173828125	317686.5546875	386992.66015625	262389.453125	306999.203125	373571.3828125
O00154	Cytosolic acyl coenzyme A thioester hydrolase OS=Homo sapiens OX=9606	ACOT7	24	6	32	6	1	380	41,8	8,54	2	1		2	3	2	4	3	4	4	2	2	1	1	1	1	1		2	3	2	4	3	4	3	2	2	1	1	1	0	57900.705078125	56310.15625	63226.9833984375	677755.9375	705257.58203125	661225.90625	673591.734375	628334.34765625
Q2Q1W2	E3 ubiquitin-protein ligase TRIM71 OS=Homo sapiens OX=9606	TRIM71	11	6	31	6	1	868	93,3	7,61		1		4	4	2	1	1	1				5	6	6		1		4	3	2	1	1	1				4	5	6	0				513554.8046875	546295.21875	483810.56640625	86539.150390625	31967.962890625
Q5SW79	Centrosomal protein of 170 kDa OS=Homo sapiens OX=9606	CEP170	6	7	31	7	1	1584	175,2	7,11	2	1	2	3	4		2	1	1	3	2	2	4	3	1	1	1	2	3	3		2	1	1	3	2	2	4	3	1	0	46040.8642578125		22184.4677734375	316295.0546875	166084.1875	242512.4453125		37356.1103515625
P68431	Histone H3.1 OS=Homo sapiens OX=9606	HIST1H3A	35	3	31	1	1	136	15,4	11,12	2	2	1	3	3	2	2	2	2	2	2	2	2	2	2	2	2	1	3	3	2	2	2	2	2	2	2	2	2	2	2	236302.09375	268047.078125	259919.171875	2378647.71875	2568704.3125	2685039.5625	439766.34375	432189.96875
Q9NR30	Nucleolar RNA helicase 2 OS=Homo sapiens OX=9606	DDX21	11	7	31	6	1	783	87,3	9,28	1	1	1	3	4	1	2	2	1	3	4	2	3	2	1	1	1	1	3	3	1	2	2	1	3	3	2	3	2	1	1	199781.8359375	240120.61328125	271459.619140625	2694714.65625	3678113.0390625	3640056.7578125	297161.2421875	330273.546875
P62266	40S ribosomal protein S23 OS=Homo sapiens OX=9606	RPS23	35	4	31	4	1	143	15,8	10,49	1	2	2	2	3	2	1	2	1	3	2	3	2	3	2	1	2	2	1	2	2	1	2	1	3	2	3	2	3	2	0	367427.70703125	366050.9140625	346116.69921875	2836500.7890625	3387555.75	2909415.046875	1007738.0625	873764.97265625
Q9BSD7	Cancer-related nucleoside-triphosphatase OS=Homo sapiens OX=9606	NTPCR	28	4	31	4	1	190	20,7	9,54	2	1	2	4	5	3	2	2	1	3	1	1	2	1	1	2	1	1	3	4	3	2	1	1	2	1	1	2	1	1	0	56928.33203125	47665.4375	43836.40234375	443204.0859375	467377.65625	415175.984375	113785.6875	62712.18359375
Q9Y3D7	Mitochondrial import inner membrane translocase subunit TIM16 OS=Homo sapiens OX=9606	PAM16	27	2	31	2	1	125	13,8	9,70	3	4	3	3	3	1	2	1		1	1		4	3	2	2	2	2	1	1	1	2	1		1	1		2	2	2	0	136571.875	188107.8203125	151303.6171875	415564.9453125	308927.8984375	355117.4140625	106208.72265625	118208.16796875
Q9C0C2	182 kDa tankyrase-1-binding protein OS=Homo sapiens OX=9606	TNKS1BP1	8	8	31	8	1	1729	181,7	4,86	1		2	2	1		3	3	3	6	1	5	2	1	1	1		2	2	1		2	3	3	5	1	5	2	1	1	0	17180.025390625		10738.8193359375	186365.625	202771.625	168123.2421875	116690.525390625	89091.41796875
Q8TA86	Retinitis pigmentosa 9 protein OS=Homo sapiens OX=9606	RP9	23	3	31	3	1	221	26,1	9,79	2	3	3	1	1	1	1	1	3	3	2	3	2	3	2	1	2	2	1	1	1	1	1	2	2	2	3	2	2	2	0	60595.669921875	49894.154296875	35761.31640625	85502.79296875	58069.3203125	41323.4375	60320.69921875	91606.890625
Q8WW12	PEST proteolytic signal-containing nuclear protein OS=Homo sapiens OX=9606	PCNP	31	4	31	4	1	178	18,9	7,49	2	1	2	2	2	2	2	3	3	2	3	3	1	2	1	2	1	1	2	2	2	2	2	3	2	3	3	1	2	1	0	154516.270507813	145904.70703125	128292.891601563	696981.1640625	674529.4375	684438.16015625	346934.48828125	326547.853515625
P11766	Alcohol dehydrogenase class-3 OS=Homo sapiens OX=9606	ADH5	18	5	31	5	1	374	39,7	7,49				3	2	3	5	4	4	4	3	3							2	1	2	4	3	4	3	3	3				0	76317.70703125	84646.4609375	93995.4609375	707061.921875	835216.8984375	679067.125	757291.3203125	757507.1796875
P13797	Plastin-3 OS=Homo sapiens OX=9606	PLS3	16	7	31	7	1	630	70,8	5,60				3	2		4	7	3	5	2	5							2	2		3	5	3	5	2	5				0	23019.94921875	53969.4453125	34769.552734375	804774.453125	764785.4375	581704.04296875	306651.96484375	440190.7734375
O14980	Exportin-1 OS=Homo sapiens OX=9606	XPO1	8	6	31	6	1	1071	123,3	6,06	2			3	3	4	3	6	2	3	3	2				1			3	3	3	2	5	2	3	3	2				0	15224.212890625	26439.935546875	15831.1865234375	360709.40625	670493.5703125	363607.484375	181918.140625	249069.12109375
O14531	Dihydropyrimidinase-related protein 4 OS=Homo sapiens OX=9606	DPYSL4	17	6	31	6	1	572	61,8	7,09				2	1	2	5	5	3	4	4	5							2	1	2	4	4	3	4	4	5				0	18537.94140625	33556.076171875	10875.818359375	285036.41796875	272953.01953125	222507.52734375	343067.65234375	288114.275390625
Q15102	Platelet-activating factor acetylhydrolase IB subunit gamma OS=Homo sapiens OX=9606	PAFAH1B3	20	4	31	4	1	231	25,7	6,84	1	1	2			2	4	4	6	3	3	5				1	1	1			2	3	3	4	3	2	3				0	16700.244140625	36755.7880859375	26094.845703125	168758.375	157443.21484375	220407.59375	247728.48828125	251501.125
P00505	Aspartate aminotransferase, mitochondrial OS=Homo sapiens OX=9606	GOT2	21	6	31	6	1	430	47,5	9,01		1		3	3	1	4	3	4	4	3	5					1		3	2	1	4	3	3	3	3	5				0	34288.734375		22000.45703125	594050.09375	520251.625	434490.3203125	375057.55078125	458575.1796875
P02751	Fibronectin OS=Homo sapiens OX=9606	FN1	7	11	31	11	1	2386	262,5	5,71										9	11	11													9	9	10				0			8782.6298828125	40083.140625			22771.568359375
O00231	26S proteasome non-ATPase regulatory subunit 11 OS=Homo sapiens OX=9606	PSMD11	21	7	31	7	1	422	47,4	6,48	2		1	4	2	1	5	3	4	2	4	3				1		1	4	2	1	4	3	3	2	4	2				0	33700.2353515625	9534.990234375	31707.3056640625	521054.87109375	525538.28125	493277.4375	278654.4609375	299505.2265625
P84243	Histone H3.3 OS=Homo sapiens OX=9606	H3F3A	35	3	30	1	1	136	15,3	11,27	2	2	1	3	2	2	2	2	2	2	2	2	2	2	2	2	2	1	3	2	2	2	2	2	2	2	2	2	2	2	0
Q9Y512	Sorting and assembly machinery component 50 homolog OS=Homo sapiens OX=9606	SAMM50	11	4	30	4	1	469	51,9	6,90			1	2	4	3				3	3	2	5	4	3			1	1	3	3				3	3	2	4	3	3	0	52003.7041015625	43764.7607421875	22562.1640625	729857.1171875	726945.1015625	646223.765625	108572.21875	175610.400390625
Q13409	Cytoplasmic dynein 1 intermediate chain 2 OS=Homo sapiens OX=9606	DYNC1I2	17	5	30	5	1	638	71,4	5,20	2	1	1	2	4	3	2	4	2	3	1	3	1	1		1	1	1	2	3	2	2	2	2	2	1	2	1	1		0	49386.453125	48633.5693359375	72573.314453125	619505.3359375	675006.4375	674210.85546875	238446.3984375	223715.4296875
Q15428	Splicing factor 3A subunit 2 OS=Homo sapiens OX=9606	SF3A2	14	5	30	5	1	464	49,2	9,64	1	1	2	6	6	5	2	1	1	1	1	2	1			1	1	2	4	4	3	2	1	1	1	1	2	1			0	163455.244140625	205581.798828125	193991.052734375	2103512.6875	2206372.03125	2227291.4375	370519.7890625	383969.205078125
P61221	ATP-binding cassette sub-family E member 1 OS=Homo sapiens OX=9606	ABCE1	19	8	30	8	1	599	67,3	8,34	1			3	5	3	3	3	3	3	2	2		1	1	1			3	5	3	3	3	3	3	2	2		1	1	0	74190.2109375	65722.119140625	58905.62109375	657405.7109375	613545.65625	510537.1171875	293298.68359375	332744.515625
P40222	Alpha-taxilin OS=Homo sapiens OX=9606	TXLNA	25	8	30	8	1	546	61,9	6,52	2	2		2		3	5	2	6	1	2	3	1		1	2	2		1		3	4	2	5	1	2	3	1		1	0	109566.553710938	87862.0166015625	89797.69921875	458225.2734375	402980.40625	328726.2890625	276981.5625	253731.6484375
P33992	DNA replication licensing factor MCM5 OS=Homo sapiens OX=9606	MCM5	9	5	30	5	1	734	82,2	8,37	1	1		3	1	2	5	5	4	2	4	2				1	1		3	1	2	4	5	4	2	4	2				0	30881.765625	39565.11328125	20792.072265625	451999.4140625	481518	497557.59375	496164.88671875	500755.8671875
P17677	Neuromodulin OS=Homo sapiens OX=9606	GAP43	31	3	30	3	1	238	24,8	4,72	2	1	2	1	2	2	4	3	5	3		2		2	1	1	1	1	1	2	2	3	3	3	2		2		1	1	0		28290.998046875	22863.771484375	138922.453125		96061.3046875	147115.90234375	162130.3125
O95347	Structural maintenance of chromosomes protein 2 OS=Homo sapiens OX=9606	SMC2	7	6	30	6	1	1197	135,6	8,43	4	3	1	3		1	2	3	4	1	3	3	1	1		4	3	1	3		1	2	3	4	1	3	3	1	1		0	73468.509765625	105151.017578125	62574.833984375	293057.6328125	285281.46875	267203.8359375	274099.58984375	226383.123046875
Q04760	Lactoylglutathione lyase OS=Homo sapiens OX=9606	GLO1	35	5	30	5	1	184	20,8	5,31	1	2	2	2	2	2	2	3	3	4	3	4				1	2	2	2	2	2	2	3	2	4	3	4				0	116330.545898438	120643.728515625	100907.359375	836275.578125	729342.6015625	947813.21875	708476.4375	718390.8515625
Q9C075	Keratin, type I cytoskeletal 23 OS=Homo sapiens OX=9606	KRT23	37	11	30	10	1	422	48,1	6,54		1	1	11	8	9											1	1	8	6	7										0	25652.0869140625	57529.5126953125	40022.267578125	1516240.80078125	1581499.0859375	1550593.203125	26680.048828125
Q9ULJ8	Neurabin-1 OS=Homo sapiens OX=9606	PPP1R9A	10	7	29	6	1	1098	123,3	5,10	1			2	3	3				3	3	2	4	4	4	1			2	3	3				2	3	2	4	4	4	0				78814.0234375	86199.109375	152375.75
Q96T37	RNA-binding protein 15 OS=Homo sapiens OX=9606	RBM15	12	8	29	8	1	977	107,1	10,08				10	7	8							1	2	1				7	6	7							1	2	1	0	11425.9248046875	12866.3779296875	14442.4072265625	1569814.0859375	1460694.4140625	1453415.140625		14846.7119140625
Q9UKM9	RNA-binding protein Raly OS=Homo sapiens OX=9606	RALY	17	4	29	4	1	306	32,4	9,17	1	1	1	3	3	4	1	2	1	1	2	2	2	2	3	1	1	1	3	3	4	1	2	1	1	2	2	2	2	3	0	58531.8828125	49995.728515625	64203.517578125	869764.71875	1198455.6875	1160500.484375	154343.59375	80661.3046875
Q7Z460	CLIP-associating protein 1 OS=Homo sapiens OX=9606	CLASP1	6	5	29	5	1	1538	169,3	9,03	2	1	3	2	1	2	4	1	4	2	1	2	1	1	2	1	1	2	1	1	1	3	1	3	2	1	1	1	1	1	0	45667.564453125	21302.439453125	33507.521484375	72276.3984375	168059.96875	169183	87609.41015625	49000.87109375
Q14331	Protein FRG1 OS=Homo sapiens OX=9606	FRG1	16	3	29	3	1	258	29,2	9,01	1	1	1	4	4	3	2	2	1	1	2	1	2	2	2	1	1	1	3	3	3	2	2	1	1	1	1	1	1	1	0	169416.6484375	168932.94921875	161200.9765625	575427.9140625	697577.53125	569034.484375	218816.75	214359.3203125
P62304	Small nuclear ribonucleoprotein E OS=Homo sapiens OX=9606	SNRPE	52	3	29	3	1	92	10,8	9,44	2	3	2	4	2	4	2	2	2	2	2	1	1			2	2	2	2	2	3	2	2	2	1	1	1	1			0	656476.40625	645496.296875	674199.453125	2296133.84375	2557320.78125	2435050.25	420370.8125	434445.171875
O43670	BUB3-interacting and GLEBS motif-containing protein ZNF207 OS=Homo sapiens OX=9606	ZNF207	5	2	29	2	1	478	50,7	9,10	3	2	3	1	2	2	2	2	2	1	2	1	2	2	2	2	2	2	1	2	2	2	2	2	1	1	1	2	2	2	0	174310.7265625	194378.7734375	169321.77734375	946753	894314.625	952081.84375	191205.078125	256306.078125
P52943	Cysteine-rich protein 2 OS=Homo sapiens OX=9606	CRIP2	17	2	29	2	1	208	22,5	8,72	3	3	3	2	3	2	2	1	3	1	1	1	1	2	1	2	2	2	2	2	2	2	1	2	1	1	1	1	1	1	0	126780.90234375	140676.1015625	135401.73046875	643867.578125	627850.640625	627080.453125	288750.953125	278531.0703125
P60468	Protein transport protein Sec61 subunit beta OS=Homo sapiens OX=9606	SEC61B	31	3	29	3	1	96	10,0	11,56	3	2	2	2	2	2	2	4	2	1	1	1	2	1	2	3	2	2	2	2	2	2	3	2	1	1	1	2	1	2	0	244091.56640625	224050.9921875	226835.53125	1065179.953125	1023775.625	1098382.43164063	373100.71875	359823.91796875
Q9UHB9	Signal recognition particle subunit SRP68 OS=Homo sapiens OX=9606	SRP68	10	5	29	5	1	627	70,7	8,56	1		1	4	1	4	1	2	3	2	5	4	1			1		1	3	1	4	1	2	3	2	4	4	1			0	50651.103515625	57339.126953125	67634.744140625	439537.0859375	524459.453125	589326.84375	242888.03125	136600.76953125
P12270	Nucleoprotein TPR OS=Homo sapiens OX=9606	TPR	7	13	29	13	1	2363	267,1	5,02	2		1	1	1	1	3	6	3	4	1	5			1	2		1	1	1	1	2	6	3	4	1	5			1	0	50855.76953125	49300.8901367188	31402.4248046875	121446.015625	149343.109375	184167.203125	244262.42578125	254536.1796875
P08134	Rho-related GTP-binding protein RhoC OS=Homo sapiens OX=9606	RHOC	18	4	29	4	1	193	22,0	6,58		1	2	3	4	4	3	2	2	2	3	2		1			1	1	3	4	4	3	2	2	2	2	2		1		0	56730.955078125	31910.69921875	59743.041015625	934838.390625	920362.703125	980503.234375	731618.0390625	736689.2109375
P07814	Bifunctional glutamate/proline--tRNA ligase OS=Homo sapiens OX=9606	EPRS	7	6	29	6	1	1512	170,5	7,33	1		1	2	3	1	3	4	4	4	3	3				1		1	2	3	1	2	4	4	3	3	2				0	24251.716796875	14737.974609375	20153.76953125	151844.58984375	249127.4921875	165314.75	300862.046875	199103.18359375
P51149	Ras-related protein Rab-7a OS=Homo sapiens OX=9606	RAB7A	29	4	29	4	1	207	23,5	6,70		2	1	2	2	1	4	6	3	3	2	3					2	1	1	2	1	3	4	3	3	2	3				0	29512.978515625		29620.658203125	408680.84375	531615.4296875	520232.0390625	327627.32421875	238351.78515625
Q9BTT0	Acidic leucine-rich nuclear phosphoprotein 32 family member E OS=Homo sapiens OX=9606	ANP32E	29	5	29	5	1	268	30,7	3,85				2	2	2	6	6	4	1	4	2							1	2	1	4	4	2	1	3	2				0	99237.78515625	95250.12890625	92105.302734375	682701.15625	620727.40625	642882.296875	1086386.15625	1181172
Q9UNM6	26S proteasome non-ATPase regulatory subunit 13 OS=Homo sapiens OX=9606	PSMD13	8	3	29	3	1	376	42,9	5,81	1	1	1	2	2	2	4	3	3	3	3	3	1			1	1	1	2	2	2	3	3	3	3	2	3	1			0	33038.755859375	20616.13671875	22925.119140625	369355.7890625	326986.2265625	370008.2421875	203361.75390625	195128.90234375
P30084	Enoyl-CoA hydratase, mitochondrial OS=Homo sapiens OX=9606	ECHS1	18	4	28	4	1	290	31,4	8,07							3	1	3	1	1	1	6	7	5							2	1	3	1	1	1	4	4	4	0	35260.732421875	15308.9521484375	16304.01953125	177853.24609375	188746.84375	116465.87109375	161808.890625	105080.95703125
Q13835	Plakophilin-1 OS=Homo sapiens OX=9606	PKP1	16	8	28	8	1	747	82,8	9,13	1	4	4	5	7	5			1	1						1	3	4	5	6	3			1	1						0	61700.248046875	80507.705078125	54543.6328125	1442295.859375	1740743.4375	1722638.40625	163939.8046875	85689.86328125
P05186	Alkaline phosphatase, tissue-nonspecific isozyme OS=Homo sapiens OX=9606	ALPL	11	3	28	3	1	524	57,3	6,67	1	2		2	2	4	1	2	1	2	2	1	2	3	3	1	1		2	2	2	1	2	1	2	1	1	2	2	2	0	16678.158203125	13911.6259765625	11763.9609375	250085.984375	233943.140625	291766.125	82108.6015625	85224.42578125
P14735	Insulin-degrading enzyme OS=Homo sapiens OX=9606	IDE	16	12	28	12	1	1019	117,9	6,61				8	11	9													7	10	8										0	6544.505859375			1867825.9765625	2266731.8515625	2100012.171875	24875.671875	21487.62890625
Q13573	SNW domain-containing protein 1 OS=Homo sapiens OX=9606	SNW1	27	10	28	10	1	536	61,5	9,52		2		8	8	7	1	1	1								2		8	7	6	1	1	1							0	129264.14453125	102502.3203125	127983.353515625	1791273.3515625	2063790.5234375	2117322.8671875	106155.55859375	157595.2734375
O43660	Pleiotropic regulator 1 OS=Homo sapiens OX=9606	PLRG1	33	10	28	10	1	514	57,2	9,17		2		8	9	5				1				1	2		2		7	7	3				1				1	2	0		29477.0380859375	19502.6083984375	1544805.33984375	1502931.47265625	1430620.90625	75820.515625	88540.9912109375
P81605	Dermcidin OS=Homo sapiens OX=9606	DCD	20	2	28	2	1	110	11,3	6,54	2	3	3	1	1	1	2	3	1	2	2	2	2	1	2	2	2	2	1	1	1	2	2	1	2	2	2	1	1	2	0	1265253.71875	1391123.578125	1331951.65625	1652173.5078125	1594165.8515625	1607777.4140625	1316501.53125	1313611.7265625
Q01130	Serine/arginine-rich splicing factor 2 OS=Homo sapiens OX=9606	SRSF2	11	2	28	2	1	221	25,5	11,85			1	1	2	1	5	3	5	3	3	2		1	1			1	1	1	1	2	1	2	2	2	2		1	1	0	155983.359375	169741.765625	160319.21875	1289095.015625	1294686.03125	1436559.765625	673013.40625	650963.265625
O60884	DnaJ homolog subfamily A member 2 OS=Homo sapiens OX=9606	DNAJA2	11	4	28	4	1	412	45,7	6,48	1		1	2	3	1	2	4	4	3	3	4				1		1	2	2	1	2	3	4	2	3	4				0	61835.5390625	57226.01953125	48759.341796875	478846.4921875	483038.7890625	429428.140625	195041.322265625	247759.306640625
Q9NTJ3	Structural maintenance of chromosomes protein 4 OS=Homo sapiens OX=9606	SMC4	6	7	28	7	1	1288	147,1	6,79	1		2	1	1	2	5	5	3	1	3	3		1		1		2	1	1	2	5	5	3	1	3	3		1		0	85860.193359375	135675.072265625	154364.333984375	713051.53515625	648094.2421875	673462.5234375	530840.205078125	464426.21875
P23588	Eukaryotic translation initiation factor 4B OS=Homo sapiens OX=9606	EIF4B	7	3	28	3	1	611	69,1	5,73	1	2	2	2	1	2	3	4	2	2	1	3	1	1	1	1	1	2	2	1	2	2	3	2	2	1	2	1	1	1	0	65277.666015625	56367.6533203125	61967.791015625	328546.54296875	287419.60546875	315811.61328125	252833.779296875	253941.61328125
P20618	Proteasome subunit beta type-1 OS=Homo sapiens OX=9606	PSMB1	33	6	28	6	1	241	26,5	8,13	1	3	1	4	6	4	1	2	2	2	1	1				1	2	1	3	4	2	1	2	2	2	1	1				0	75930.84375	105363.71875	113583.349609375	1148335.9609375	1157418.734375	1146558.3125	418878.123046875	408012.875
O75822	Eukaryotic translation initiation factor 3 subunit J OS=Homo sapiens OX=9606	EIF3J	24	3	28	3	1	258	29,0	4,83	2	1	2	1			5	3	4	3	2	2	1	1	1	1	1	1	1			3	3	2	2	2	1	1	1	1	0	38683.08984375	31609.173828125	40532.6640625	208140.6015625	101209.734375	105654.171875	248145.89453125	263240.28515625
O95373	Importin-7 OS=Homo sapiens OX=9606	IPO7	12	8	28	8	1	1038	119,4	4,82				4	3	2	4	3	4	3	3	2							4	3	2	4	3	4	3	2	2				0	77544.052734375	60033.583984375	85348.51953125	775620.7265625	733335.9453125	885201.3984375	489746.8671875	524139.15625
P12268	Inosine-5'-monophosphate dehydrogenase 2 OS=Homo sapiens OX=9606	IMPDH2	15	6	28	6	1	514	55,8	6,90				1	2	3	5	3	3	4	4	3							1	2	3	5	3	3	4	3	3				0	51915.4765625	26483.375	49908.966796875	606351.93359375	454574.06640625	576868.099609375	434586.298828125	331925.607421875
P62195	26S proteasome regulatory subunit 8 OS=Homo sapiens OX=9606	PSMC5	17	5	28	4	1	406	45,6	7,55	1	1		3	4	2	2	4	3	2	4	2				1	1		3	4	2	2	4	3	2	3	2				0	51026.421875			354524.34375	369252.390625	406646.984375	167313.1796875	191365.2265625
P54136	Arginine--tRNA ligase, cytoplasmic OS=Homo sapiens OX=9606	RARS	12	6	28	6	1	660	75,3	6,68				2	2	2	4	4	3	3	4	3		1					2	1	2	4	4	3	3	3	3		1		0		19521.333984375	31136.64453125	269898.25	320324.1484375	391312.1171875	170437.59375	245613.0546875
O43242	26S proteasome non-ATPase regulatory subunit 3 OS=Homo sapiens OX=9606	PSMD3	9	4	28	4	1	534	60,9	8,44				2	3	4	3	3	3	5	2	3							2	3	3	2	3	2	3	2	3				0	36120.916015625		15264.4140625	318813.0859375	346673.6953125	326761.4609375	261021.392578125	244989.9609375
Q86SQ0	Pleckstrin homology-like domain family B member 2 OS=Homo sapiens OX=9606	PHLDB2	7	6	27	6	1	1253	142,1	7,43				1	1	1		1		1	2	5	5	5	5				1	1	1		1		1	2	4	4	5	5	0			16202.7177734375	431158.53125	477791.84375	451098.58203125	36720.98046875	63787.939453125
Q9NUQ6	SPATS2-like protein OS=Homo sapiens OX=9606	SPATS2L	8	3	27	3	1	558	61,7	9,64	1	1	1	4	3	3		1	1	3	2	1	2	2	2	1	1	1	3	2	3		1	1	2	2	1	2	2	2	0	35497.55859375	33198.84765625		334619.890625	506088.6328125	446913.1484375	84989.3515625	57398.8828125
Q96I24	Far upstream element-binding protein 3 OS=Homo sapiens OX=9606	FUBP3	23	7	27	6	1	572	61,6	8,38				5	6	5					2	2	3	1	3				4	5	4					2	2	3	1	3	0	16848.943359375			660359.6640625	793197.453125	757720.1328125	36269.65234375
O60678	Protein arginine N-methyltransferase 3 OS=Homo sapiens OX=9606	PRMT3	15	6	27	6	1	531	59,9	5,35	2	3	2	1	3	4		2				2	2	3	3	1	2	2	1	3	4		2				1	2	3	2	0	194425.125	217391.587890625	171584.80078125	943150.59375	935370.5625	931618.9375	282239.828125	270807.97265625
P46778	60S ribosomal protein L21 OS=Homo sapiens OX=9606	RPL21	28	3	27	3	1	160	18,6	10,49	3	1	1	3	2	3	1	1	1	2	3	2	2	1	1	2	1	1	2	1	2	1	1	1	2	2	1	1	1	1	0	134883.75	114334.6953125	163316.623046875	2201578.875	2314382.765625	2483003.453125	573792.8515625	607350.4921875
Q15004	PCNA-associated factor OS=Homo sapiens OX=9606	PCLAF	41	3	27	3	1	111	12,0	9,83	1	1	3	2	2	3	2	2	2	1	1	1	2	1	3	1	1	2	1	2	3	1	1	2	1	1	1	2	1	2	0	66456.099609375	68641.1474609375	90206.853515625	330107.875	315153.1328125	319471.03125	105358.62890625	109255.0078125
O95819	Mitogen-activated protein kinase kinase kinase kinase 4 OS=Homo sapiens OX=9606	MAP4K4	6	4	27	4	1	1239	142,0	7,46		1	2	3	2	2	4	2	4		1	2		2	2		1	2	3	2	2	4	2	3		1	2		2	2	0	20765.5239257813	30532.947265625	3152.43725585938	81397.6875	86241.306640625	121993.341796875	45604.642578125	71890.7114257813
O00767	Acyl-CoA desaturase OS=Homo sapiens OX=9606	SCD	8	2	27	2	1	359	41,5	9,00	1	1	1	2	2	3	3	1	2	2	2	2	1	3	1	1	1	1	2	2	2	2	1	2	2	2	2	1	2	1	0	131331.328125	129220.4375	129345.578125	726734.4375	682250.53125	749403.71875	329245.7265625	352727.828125
P55010	Eukaryotic translation initiation factor 5 OS=Homo sapiens OX=9606	EIF5	9	3	27	3	1	431	49,2	5,58	1	3	2	3	2	3	2	4	2	1	2	1		1		1	2	1	3	2	2	1	3	2	1	2	1		1		0	63755.44140625	65071.83984375	69508.326171875	459699.28125	436474.796875	420052.4765625	247422.0078125	283414.0234375
P53999	Activated RNA polymerase II transcriptional coactivator p15 OS=Homo sapiens OX=9606	SUB1	19	2	27	2	1	127	14,4	9,60	2	1	2	2	2	2	3	2	2	1	2	2	1	2	1	2	1	2	2	2	2	2	2	2	1	2	2	1	2	1	0	259312.7578125	247923.3515625	246481.5546875	1072557.53125	1103481.6875	1032590.59375	800543.03125	749186.8125
Q99623	Prohibitin-2 OS=Homo sapiens OX=9606	PHB2	21	5	27	5	1	299	33,3	9,83	3	2	1	2	1	1	3	3	4	1	2	3	1			3	2	1	2	1	1	3	3	3	1	2	3	1			0	147804.80859375	171433.517578125	144395.4921875	755919.890625	710059.48828125	746402.578125	404407.3828125	409764.01171875
P61011	Signal recognition particle 54 kDa protein OS=Homo sapiens OX=9606	SRP54	10	4	27	4	1	504	55,7	8,75	3	2	1	3	2	2	3		3	2	3	1	1	1		3	2	1	2	2	2	3		3	2	2	1	1	1		0	96079.779296875	97137.490234375	100949.5546875	400272.9609375	424072.4765625	372904.28125	212518.1484375	96857.7890625
O43396	Thioredoxin-like protein 1 OS=Homo sapiens OX=9606	TXNL1	27	5	27	5	1	289	32,2	4,96	1	1	1	2	1	2	4	4	5	2	2	2				1	1	1	2	1	2	4	4	5	2	2	2				0	21370.94140625	21604.517578125	33927.13671875	277079.9609375	359579.46875	309552.4765625	179231.5859375	279629.90625
O14818	Proteasome subunit alpha type-7 OS=Homo sapiens OX=9606	PSMA7	17	4	27	4	1	248	27,9	8,46	2	3	1	1	2	2	4	2	2	1	4	2	1			2	2	1	1	2	1	3	2	2	1	4	2	1			0	176434.11328125	190099.7578125	215555.12890625	1138064.703125	1073736.390625	1226667.234375	602113.28125	640851.1484375
P25786	Proteasome subunit alpha type-1 OS=Homo sapiens OX=9606	PSMA1	24	4	27	4	1	263	29,5	6,61	1	1	1	2	5	3	3	2	3	2	2	2				1	1	1	2	4	3	2	2	2	1	2	1				0	57348.77734375	61341.974609375	41710.546875	625936.203125	627656.69921875	779253.53125	193164.588867188	190575.836914063
Q92973	Transportin-1 OS=Homo sapiens OX=9606	TNPO1	13	7	27	7	1	898	102,3	4,98	2			2	2	2	2	4	3	3	3	4				2			2	1	2	2	4	3	3	3	4				0		37316.552734375	17846.556640625	521895.875	556691.0234375	681038.90625	339870.23046875	351862.6328125
Q12765	Secernin-1 OS=Homo sapiens OX=9606	SCRN1	14	4	27	4	1	414	46,4	4,75			1	2		1	4	5	6	3	3	2						1	2		1	4	4	4	3	3	2				0	40853.359375	25252.33203125	27253.771484375	284934.36328125	211377.28125	403773.4453125	349887.609375	370099.2734375
O95777	U6 snRNA-associated Sm-like protein LSm8 OS=Homo sapiens OX=9606	LSM8	28	2	26	2	1	96	10,4	4,48	2	1	3	2	2	2	2	2	3	1	1	1	1	2	1	1	1	2	2	2	1	1	1	2	1	1	1	1	2	1	0	132333.640625	111623.0625	102361.00390625	846861.90625	809536.84375	767927.75	90394.1328125	96152.53125
Q15369	Elongin-C OS=Homo sapiens OX=9606	ELOC	33	3	26	3	1	112	12,5	4,78	1	2	1	2	2	1	1	1	2	2	2	3	2	3	1	1	2	1	2	2	1	1	1	2	2	2	3	2	3	1	0	89442.548828125	101213.702148438	87183.9287109375	559670.375	507895.5234375	516737.08984375	234311.23046875	246876.607421875
O15371	Eukaryotic translation initiation factor 3 subunit D OS=Homo sapiens OX=9606	EIF3D	5	3	26	3	1	548	63,9	6,05	2	2	2	2	2	2	3	3	1	1	1	2	1	1	1	2	2	2	2	2	2	3	3	1	1	1	1	1	1	1	0	103407.250976563	107854.77734375	93174.03515625	642167.7265625	678747.1484375	622640	317721.9140625	278501.1484375
P10599	Thioredoxin OS=Homo sapiens OX=9606	TXN	21	2	26	2	1	105	11,7	4,92	1	1	2	5	3	3	1	1	1	2	1	1	1	1	2	1	1	1	2	2	2	1	1	1	2	1	1	1	1	1	0	564388.765625	530071.91796875	578659.109375	7239989.90625	7216730.625	7334391.21875	1012709	1003370.25
P99999	Cytochrome c OS=Homo sapiens OX=9606	CYCS	24	2	26	2	1	105	11,7	9,57	2	2	2	2	2	2	2	2	2	2	1	2	1	1	1	2	2	2	2	2	2	2	2	2	2	1	2	1	1	1	0	185712.775390625	170477.55859375	160542.68359375	321288.046875	383969.6171875	389522.8984375	314980.6640625	323788.2421875
Q03252	Lamin-B2 OS=Homo sapiens OX=9606	LMNB2	13	6	26	5	1	620	69,9	5,59	2	1	1	1	1		4	3	2	3	4	2	1	1		2	1	1	1	1		4	3	2	3	4	2	1	1		0	44192.09765625	45921.009765625	32021.7802734375	172577.0234375	172206.8515625	172116.1484375	221909.83203125	166026.2578125
Q99426	Tubulin-folding cofactor B OS=Homo sapiens OX=9606	TBCB	12	2	26	2	1	244	27,3	5,15	1	2	1	3	2	4	1	2	3	3	2	2				1	1	1	2	2	2	1	2	2	2	2	2				0			31174.029296875	174840.2421875	197320.02734375	233391.8671875	165326.27734375	159760.96875
O00232	26S proteasome non-ATPase regulatory subunit 12 OS=Homo sapiens OX=9606	PSMD12	9	3	26	3	1	456	52,9	7,65	1	1		2	1	1	4	3	4	2	2	5				1	1		1	1	1	3	3	3	1	2	3				0		11784.396484375	13438.69921875	196978.59375	135407.84375	186551.1015625	153430.421875	153512.6640625
Q9Y696	Chloride intracellular channel protein 4 OS=Homo sapiens OX=9606	CLIC4	26	4	26	4	1	253	28,8	5,59				3	1	4	3	2	3	5	3	2							3	1	3	3	2	2	4	2	2				0				418235.625	329730.734375	403964.76171875	269128.28125	272689.17578125
Q9BWD1	Acetyl-CoA acetyltransferase, cytosolic OS=Homo sapiens OX=9606	ACAT2	12	3	26	3	1	397	41,3	6,92	1		1	1	3	3	2	2	3	3	3	4				1		1	1	2	2	2	2	2	3	2	3				0	38335.06640625	54577.314453125	53808.662109375	454566.96484375	492581.2578125	494066.87109375	363998.375	343487.8359375
P35321	Cornifin-A OS=Homo sapiens OX=9606	SPRR1A	70	4	25	2	1	89	9,9	8,48				9	7	9													4	4	3										2	6253.89892578125	10314.5439453125	11605.3759765625	1063209.2265625	1032121.5859375	1084681.453125
O00139	Kinesin-like protein KIF2A OS=Homo sapiens OX=9606	KIF2A	8	6	25	6	1	706	79,9	6,68	1	1		4	5	5	1	1	1	1	1	1	1	1	1	1	1		4	5	5	1	1	1	1	1	1	1	1	1	0	91119.75390625	74480.6328125	64579.650390625	958561.6875	927361.96875	1406446.546875	139766.173828125	320438.87109375
O95400	CD2 antigen cytoplasmic tail-binding protein 2 OS=Homo sapiens OX=9606	CD2BP2	13	3	25	3	1	341	37,6	4,61	2	2	2	3	2	2	1	2	1	2	1	1	1	2	1	2	2	2	2	1	2	1	2	1	1	1	1	1	1	1	0	53211.49609375	51686.30859375	65904.4140625	460618.15625	407166.3125	430140.71875	103056.7421875	76163.28125
Q86U42	Polyadenylate-binding protein 2 OS=Homo sapiens OX=9606	PABPN1	16	3	25	3	1	306	32,7	5,06	1	1	1	3	3	3	1	1	1	1	2	1	1	2	3	1	1	1	3	3	3	1	1	1	1	2	1	1	2	2	0	62616.28125	65120.345703125	74366.205078125	1828166.34375	1962270.1875	2137627.875	227791.34375	222147.14453125
P62857	40S ribosomal protein S28 OS=Homo sapiens OX=9606	RPS28	36	3	25	3	1	69	7,8	10,70	2	1	1	2	1	1	4	4	3		2	1	1	1	1	2	1	1	2	1	1	3	3	3		2	1	1	1	1	0	303729.858398438	313871.6171875	272218.15234375	1711371.453125	1689741.4921875	1765625.953125	909399.16015625	919534.234375
Q6NUK1	Calcium-binding mitochondrial carrier protein SCaMC-1 OS=Homo sapiens OX=9606	SLC25A24	11	4	25	4	1	477	53,3	6,33	2	2	3	3	1	2	2		1	1	3	2	1	1	1	2	2	3	3	1	2	2		1	1	2	1	1	1	1	0	84598.2236328125	60248.6484375	63174.7265625	470739.953125	463620.8828125	468261.015625	148962.87109375	135391.82421875
Q13907	Isopentenyl-diphosphate Delta-isomerase 1 OS=Homo sapiens OX=9606	IDI1	33	6	25	6	1	227	26,3	6,34		1		5	3	2	1	3	2	4	2	2					1		5	3	2	1	3	2	3	2	2				0	45705.927734375	21775.650390625	45216.0908203125	473129.7421875	546485.21875	569275.3125	352455.119140625	320639.328125
Q16881	Thioredoxin reductase 1, cytoplasmic OS=Homo sapiens OX=9606	TXNRD1	10	5	25	5	1	649	70,9	7,39	1	1	1	1		1	3	2	4	3	4	4				1	1	1	1		1	3	2	4	3	4	3				0	70577.681640625	103012.924804688	84964.896484375	385135.109375	577604.078125	366631.671875	474897.015625	472065.12890625
P13693	Translationally-controlled tumor protein OS=Homo sapiens OX=9606	TPT1	20	4	25	4	1	172	19,6	4,93	1	1	1	2	1	2	3	3	3	3	2	2			1	1	1	1	2	1	2	3	3	3	2	2	2			1	0	28166.525390625	37225.6875	28246.830078125	474434.45703125	420943.453125	552674.86328125	480156.59375	431013.390625
Q96KP4	Cytosolic non-specific dipeptidase OS=Homo sapiens OX=9606	CNDP2	11	4	25	4	1	475	52,8	5,97	1	1	1	1	2	1	3	4	3	3	2	3				1	1	1	1	2	1	3	3	3	3	2	3				0	60619.41796875	69623.978515625	80818.728515625	302748.140625	419832.671875	425674.4921875	889418.49609375	881188.3203125
Q9UNZ2	NSFL1 cofactor p47 OS=Homo sapiens OX=9606	NSFL1C	20	5	25	5	1	370	40,5	5,10		2		1		2	6	2	4	3	2	2		1			1		1		2	5	2	3	3	2	2		1		0	20791.677734375		19361.15234375	248507.671875	277880.453125	180132.173828125	326580.603515625	311447.423828125
P26232	Catenin alpha-2 OS=Homo sapiens OX=9606	CTNNA2	6	4	24	1	1	953	105,2	5,71			1	1	3	1	3	2	3	4	3	3						1	1	2	1	3	2	3	3	2	3				0
Q9NYF3	Protein FAM53C OS=Homo sapiens OX=9606	FAM53C	14	4	24	4	1	392	43,1	8,65										4	5	4	4	4	3										3	4	4	4	4	3	0
Q9HCY8	Protein S100-A14 OS=Homo sapiens OX=9606	S100A14	63	5	24	5	1	104	11,7	5,24	1	2	2	7	5	7										1	2	2	5	5	4										0	28676.93359375	40967.892578125	61717.9921875	3541283.28125	3402731.7578125	3487624.4765625
P26378	ELAV-like protein 4 OS=Homo sapiens OX=9606	ELAVL4	8	3	24	2	1	380	41,7	9,39	1	1	1	3	3	3	1	1	1	1	1	1	2	2	2	1	1	1	3	3	2	1	1	1	1	1	1	2	2	2	0		11623.6611328125		251546.3984375	303822.453125	264304.2265625	24053.796875	31254.05078125
P40938	Replication factor C subunit 3 OS=Homo sapiens OX=9606	RFC3	13	3	24	3	1	356	40,5	8,34				5	3	5		1	1	3	2	3			1				3	3	3		1	1	3	2	3			1	0	14192.021484375	10965.5078125	12815.9658203125	171832.7578125	259698.3984375	267076.5234375	20940.490234375	30650.830078125
Q53GQ0	Very-long-chain 3-oxoacyl-CoA reductase OS=Homo sapiens OX=9606	HSD17B12	13	4	24	4	1	312	34,3	9,32	3	3	2	2	3	2	1	2	2		1	1	1	1		3	3	2	2	2	2	1	2	2		1	1	1	1		0	127043.76953125	99177.2890625	126167.71484375	697419.328125	662170.953125	692716.375	180890.078125	140167.83984375
Q9Y333	U6 snRNA-associated Sm-like protein LSm2 OS=Homo sapiens OX=9606	LSM2	52	3	24	3	1	95	10,8	6,52	1	1	2	4	5	4	1	1	2				2		1	1	1	1	3	3	2	1	1	1				1		1	0	78175.4609375	88503.427734375	104580.583984375	825358.6875	1009677.171875	942313.3125	207384.328125	104312.46484375
P00338	L-lactate dehydrogenase A chain OS=Homo sapiens OX=9606	LDHA	18	6	24	5	1	332	36,7	8,27	2		1	2	2	5	2	2	1	1	2	1	1	1	1	2		1	2	2	5	1	2	1	1	2	1	1	1	1	0		15065.5830078125	37185.23828125	916640.46875	897334.703125	1021713.390625	103261.416015625	93112.341796875
P62333	26S proteasome regulatory subunit 10B OS=Homo sapiens OX=9606	PSMC6	12	4	24	4	1	389	44,1	7,49	1		1		2	1	4	4	6	2	1	2				1		1		1	1	4	4	4	2	1	2				0	75481.015625	95405.52734375	110110.81640625	468502.34375	508177.2109375	538749.8671875	302704.15234375	346247.23046875
P00367	Glutamate dehydrogenase 1, mitochondrial OS=Homo sapiens OX=9606	GLUD1	7	3	24	3	1	558	61,4	7,80	1	2	1	1	2	2	2	2	2	4	2	2			1	1	1	1	1	2	2	1	2	2	3	2	2			1	0	68352.767578125	66698.7578125	58442.19921875	297351.3125	282854.421875	293942.765625	266288.1953125	241499.7265625
P11586	C-1-tetrahydrofolate synthase, cytoplasmic OS=Homo sapiens OX=9606	MTHFD1	7	6	24	6	1	935	101,5	7,30	1	1		2	4	2	2	3	3	2	3	1				1	1		2	3	2	2	3	3	2	3	1				0	54750.21875	74776.2001953125	50922.177734375	490162.71875	451989.2421875	394719.34375	442687.43359375	383229.70703125
P35080	Profilin-2 OS=Homo sapiens OX=9606	PFN2	21	2	24	2	1	140	15,0	6,99	1	1	1	2	2	2	2	2	2	1	1	2	2	1	2	1	1	1	2	2	2	2	2	2	1	1	2	1	1	1	0	68251.453125	102311.51953125	76782.578125	520385.109375	425710.1953125	518234.015625	478130.34375	444714.4375
P31153	S-adenosylmethionine synthase isoform type-2 OS=Homo sapiens OX=9606	MAT2A	15	4	24	4	1	395	43,6	6,48	3	2	1	1	1	1	3	3	2	2	3	2				2	1	1	1	1	1	2	3	2	2	2	1				0	89323.0078125	78878.12890625	91878.373046875	576838.6015625	545584.6484375	549018.2578125	536175.296875	435020.6328125
Q9UBE0	SUMO-activating enzyme subunit 1 OS=Homo sapiens OX=9606	SAE1	22	5	24	5	1	346	38,4	5,30					1	1	6	3	4	3	3	3								1	1	5	3	3	2	2	2				0	30369.4072265625	35051.439453125	34789.037109375	202139.97265625	162909.1875	273464.66015625	276867.4453125	264884.083984375
Q96QK1	Vacuolar protein sorting-associated protein 35 OS=Homo sapiens OX=9606	VPS35	10	6	24	6	1	796	91,6	5,49					2		4	3	4	5	4	2								2		4	3	4	4	4	2				0				220072.7109375	239916.83984375	240195.00390625	184839.0546875	134087.91796875
P61019	Ras-related protein Rab-2A OS=Homo sapiens OX=9606	RAB2A	20	3	24	3	1	212	23,5	6,54	1	2	1	1			2	4	4	2	4	3				1	2	1	1			2	3	3	2	3	2				0	30242.673828125	38639.515625	47286.359375	80607.4921875	277390.1953125	116642.15625	244104.94921875	159233.71484375
Q96HS1	Serine/threonine-protein phosphatase PGAM5, mitochondrial OS=Homo sapiens OX=9606	PGAM5	15	4	23	4	1	289	32,0	8,68	2	1	1	4	5	3	1			1	2	1	1		1	2	1	1	4	4	3	1			1	1	1	1		1	0	112220.652832031	86919.294921875	77531.8461914063	1024281.32421875	939264.49609375	1048132.015625	161609.12109375	158021.486328125
P0DOX8	Immunoglobulin lambda-1 light chain OS=Homo sapiens OX=9606 PE=1 SV=1		23	3	23	3	1	216	22,8	6,76	2	1	1	4	3	2	2	1	2	1	1		1	1	1	2	1	1	2	2	1	2	1	1	1	1		1	1	1	0	23519.29296875	18768.3515625	19911.2578125	425667.59375	437933.72265625	467701.90625	36919.8125	53173.5
Q6Y7W6	GRB10-interacting GYF protein 2 OS=Homo sapiens OX=9606	GIGYF2	6	5	23	5	1	1299	150,0	5,54	2	2	4	4	2	1	1	3	1		1		1		1	2	2	3	3	2	1	1	2	1		1		1		1	0	123127.923828125	120351.443359375	146555.10546875	409541.0625	352855.671875	371027.8828125	79210.4140625	123782.90234375
P83881	60S ribosomal protein L36a OS=Homo sapiens OX=9606	RPL36A	16	2	23	2	1	106	12,4	10,58	2	1	1	1	2	1	2	1	2	2	1	2	2	2	1	2	1	1	1	1	1	2	1	2	2	1	2	2	2	1	0	133352.00390625	150959.15625	126083.625	684257.484375	822879.6328125	754790.90625	347228.40625	350751.8828125
Q96CT7	Coiled-coil domain-containing protein 124 OS=Homo sapiens OX=9606	CCDC124	10	2	23	2	1	223	25,8	9,54	2	2	2	2	1	1	2	2	1		1	1	2	2	2	2	2	2	2	1	1	2	2	1		1	1	2	2	2	0	129447.7890625	144454.984375	111486.328125	383614.890625	346764.140625	351248.421875	151960.1015625	161978.97265625
O75821	Eukaryotic translation initiation factor 3 subunit G OS=Homo sapiens OX=9606	EIF3G	18	5	23	5	1	320	35,6	6,13	3	2	1	3	1	2	1	1	1	2	3	3				2	2	1	3	1	2	1	1	1	1	3	3				0	131606.65234375	170069.953125	170846.33984375	657313.8125	788768.140625	701771.171875	408904.2109375	419850.8203125
P06493	Cyclin-dependent kinase 1 OS=Homo sapiens OX=9606	CDK1	25	6	23	5	1	297	34,1	8,40	2	1		1			5	4	4	4	1	1				2	1		1			3	2	3	4	1	1				1	128904.322265625	126694.732421875	117582.919921875	747217.375	651737.9453125	1015077.5625	558418.84375	573086.5859375
P51148	Ras-related protein Rab-5C OS=Homo sapiens OX=9606	RAB5C	22	4	23	4	1	216	23,5	8,41	1	2	1	1	2	1	3	1	3	3	2	3				1	2	1	1	2	1	3	1	3	3	2	3				0	25747.228515625	49986.630859375	21119.0078125	641062.6953125	653714.15625	603586.3046875	327907.48828125	278065.96484375
P13489	Ribonuclease inhibitor OS=Homo sapiens OX=9606	RNH1	18	7	23	7	1	461	49,9	4,82		1		2	3	3	2		2	3	4	3					1		2	2	2	2		2	2	3	3				0	16403.185546875	14605.322265625	17097.861328125	684112.390625	706171.84375	780030.7578125	294040.859375	326697.7265625
Q16610	Extracellular matrix protein 1 OS=Homo sapiens OX=9606	ECM1	9	3	22	3	1	540	60,6	6,71	1	2	2	5	4	4			1	1		1		1		1	2	2	3	3	3			1	1		1		1		0	50034.50390625	25244.9140625	86380.734375	536480.25	550049.71875	580596.796875
Q86VQ1	Glucocorticoid-induced transcript 1 protein OS=Homo sapiens OX=9606	GLCCI1	16	5	22	5	1	547	58,0	9,44										5	6	5	2	1	3										4	4	5	1	1	2	0
P63167	Dynein light chain 1, cytoplasmic OS=Homo sapiens OX=9606	DYNLL1	51	3	22	3	1	89	10,4	7,40				3	4	3				2	2	1	3	2	2				2	3	2				1	1	1	2	2	2	0	23007.53125	45819.5810546875	38195.4453125	1429949.859375	1445892.65625	1540078.765625	177300.484375	201313.4140625
Q9H0D6	5'-3' exoribonuclease 2 OS=Homo sapiens OX=9606	XRN2	9	6	22	6	1	950	108,5	7,47	3	1	2	2	5	3	1	1		3		1				3	1	2	2	4	2	1	1		2		1				0	161365.12890625	103645.826171875	147536.47265625	838172.859375	862122.859375	944439.3359375	226381.8671875	180121.044921875
P56134	ATP synthase subunit f, mitochondrial OS=Homo sapiens OX=9606	ATP5MF	26	2	22	2	1	94	10,9	9,67	1	3	2	2	2	1	1	1	2	1	1	2	1	1	1	1	2	2	2	2	1	1	1	1	1	1	1	1	1	1	0	84191.32421875	86917.83203125	91026.484375	426891.40625	510903.1171875	451739.1484375	124353.625	123366.515625
P55084	Trifunctional enzyme subunit beta, mitochondrial OS=Homo sapiens OX=9606	HADHB	11	5	22	5	1	474	51,3	9,41	2	2		3	3	3	1		1	3	2	2				2	2		3	3	3	1		1	3	2	2				0	113154.42578125	144389.98046875	121666.779296875	878205.328125	812951.53125	836873.4296875	272122.412109375	220583.3984375
Q99615	DnaJ homolog subfamily C member 7 OS=Homo sapiens OX=9606	DNAJC7	13	5	22	5	1	494	56,4	6,96			1			1	4	5	4	3	3	1						1			1	3	5	4	2	3	1				0	38858.4921875		53004.966796875	301535.7890625	333803.51171875	392307.9296875	200197.34375	238102.15234375
Q15165	Serum paraoxonase/arylesterase 2 OS=Homo sapiens OX=9606	PON2	22	4	22	4	1	354	39,4	5,60		1	1	2	1	3	3	3	3	1	2	2					1	1	2	1	2	2	2	3	1	1	2				0				179599.8828125	132526.296875	115883.3515625	165108.015625	165733.34375
P54577	Tyrosine--tRNA ligase, cytoplasmic OS=Homo sapiens OX=9606	YARS	19	8	22	8	1	528	59,1	7,05						1	5	5	4	2	4	1									1	5	5	4	2	3	1				0	88405.25	85091.7333984375	84784.5947265625	450825.1953125	306286.4375	394775.24609375	423186.0625	389782.8828125
O14745	Na(+)/H(+) exchange regulatory cofactor NHE-RF1 OS=Homo sapiens OX=9606	SLC9A3R1	15	3	22	3	1	358	38,8	5,77	1				1	2	3	5	3	2	2	3				1				1	2	2	3	2	2	2	2				0		24586.42578125	23622.880859375	151251.84375	128161.57421875	96980.1171875	201112.98828125	166894.7109375
Q9P2J5	Leucine--tRNA ligase, cytoplasmic OS=Homo sapiens OX=9606	LARS	7	6	22	6	1	1176	134,4	7,30							4	6	8		2	2										4	5	6		2	2				0	45412.0078125	50244.57421875	16756.517578125	260091	409078.3984375	336263.51171875	376312.666015625	418315.974609375
Q96K17	Transcription factor BTF3 homolog 4 OS=Homo sapiens OX=9606	BTF3L4	34	3	22	3	1	158	17,3	6,35	1			2	4	1	3	3	2	3	1	2				1			1	3	1	2	2	1	1	1	1				0		24458.09375	30058.33984375	338437.1796875	423373.6640625	231724.2734375	218794.72265625	233721.4140625
P63279	SUMO-conjugating enzyme UBC9 OS=Homo sapiens OX=9606	UBE2I	29	3	22	3	1	158	18,0	8,66		1	1	1	1		3	3	3	3	3	3					1	1	1	1		3	3	3	3	3	3				0	23708.8828125	20001.74609375	40460.66796875	238873.890625	300497.53125	225864.515625	247784.3046875	197024.328125
P17980	26S proteasome regulatory subunit 6A OS=Homo sapiens OX=9606	PSMC3	14	4	22	4	1	439	49,2	5,24				2	2	2	4	5	3	1	3								1	2	1	3	3	3	1	3					0		20494.970703125	13882.2373046875	173711.859375	186799.8671875	209676.7109375	177388.015625	165736.71484375
Q13177	Serine/threonine-protein kinase PAK 2 OS=Homo sapiens OX=9606	PAK2	13	4	22	4	1	524	58,0	5,96							5	3	4	4	3	3										4	3	3	4	3	3				0	19877.4765625	20708.884765625	12229.7861328125	85192.046875	79592.625	66215.4140625	206407.4609375	81686.546875
P22528	Cornifin-B OS=Homo sapiens OX=9606	SPRR1B	44	3	21	1	1	89	9,9	8,48				6	7	8													3	3	3										0				409463.875	440730.28125	391222.875
Q9NUD5	Zinc finger CCHC domain-containing protein 3 OS=Homo sapiens OX=9606	ZCCHC3	29	9	21	9	1	403	43,5	8,53				7	7	6								1					7	6	6								1		0		7824.8212890625		1113080.5625	1200180.4609375	1283019.5859375	47360.154296875
O94875	Sorbin and SH3 domain-containing protein 2 OS=Homo sapiens OX=9606	SORBS2	5	3	21	3	1	1100	124,0	8,31			1	1	1	3	1		1	1	3	3	2	2	2			1	1	1	2	1		1	1	3	3	1	2	2	0	25547.576171875	64302.8125	63000.376953125	343153.84375	356784.828125	304484.1875	112548.265625	120258.62890625
Q7Z739	YTH domain-containing family protein 3 OS=Homo sapiens OX=9606	YTHDF3	8	4	21	1	1	585	63,8	9,04				2	3	4		1	2		1	3	2	1	2				2	2	4		1	2		1	3	2	1	2	1	30795.86328125		22958.6953125	284076.7421875	264900.4453125	210452.59375	97488.1875	50999.17578125
P49959	Double-strand break repair protein MRE11 OS=Homo sapiens OX=9606	MRE11	9	6	21	6	1	708	80,5	5,90	4	2	6	3		2	1	1					1		1	4	2	5	3		2	1	1					1		1	0	203559.09375	126962.361328125	128440.810546875	468963.712890625	268280.4609375	339007.9921875	101340.86328125	88083.599609375
Q92769	Histone deacetylase 2 OS=Homo sapiens OX=9606	HDAC2	5	2	21	2	1	488	55,3	5,91	1	1	2	2	1	1	2	2	3	1	1	2	1		1	1	1	1	1	1	1	2	2	2	1	1	1	1		1	0	26370.58984375	28875.1875	28956.447265625	186819.484375	184826.90625	178026.15625	101588.6875	138451
P60953	Cell division control protein 42 homolog OS=Homo sapiens OX=9606	CDC42	28	4	21	3	1	191	21,2	6,55	1			2	2	2	2	2	2	1	3	2	1	1		1			2	2	2	2	2	2	1	3	2	1	1		0			28427.068359375	502030.0546875	573791.171875	534395.96875	265761.5703125	314369.01953125
Q96PU8	Protein quaking OS=Homo sapiens OX=9606	QKI	6	2	21	2	1	341	37,6	8,56	3	2	1	2	2	2	2	2		1	1	1	1	1		2	2	1	1	2	1	1	1		1	1	1	1	1		0	78558.353515625	55356.95703125	50374.09375	502326.59375	476773.984375	539294.734375	157373.75	185154.921875
P07339	Cathepsin D OS=Homo sapiens OX=9606	CTSD	28	8	21	8	1	412	44,5	6,54	1	1		6	7	6										1	1		4	6	5										0	27504.98046875	39626.7431640625	19036.337890625	1782863.734375	2192684.359375	2095617.8125	66477.04296875	85127.99609375
Q9NQC3	Reticulon-4 OS=Homo sapiens OX=9606	RTN4	7	4	21	4	1	1192	129,9	4,50	1	1	1	1	2	2	2	3	2	2	2	2				1	1	1	1	2	2	2	3	2	2	2	2				0	174799.140625	194149.8046875	176241.7265625	1008724.0625	983975.21875	1068632.75	633970.90625	578731.1875
O95218	Zinc finger Ran-binding domain-containing protein 2 OS=Homo sapiens OX=9606	ZRANB2	9	2	21	2	1	330	37,4	10,01	1			2	2	2	3	2	2	2	3	1			1	1			2	2	2	2	2	2	2	2	1			1	0	11580.37109375			101238.1484375	83067.02734375	69958.203125	123377.8203125	133567.34375
Q13185	Chromobox protein homolog 3 OS=Homo sapiens OX=9606	CBX3	14	2	21	2	1	183	20,8	5,33	1		1	1	1		4	2	3	2	3	2		1		1		1	1	1		2	2	2	2	2	1		1		0	15086.5419921875		44467.62109375	203687.8671875	211667.6015625	235464.0234375	156026.296875	99199.0234375
P28074	Proteasome subunit beta type-5 OS=Homo sapiens OX=9606	PSMB5	19	4	21	4	1	263	28,5	6,92	1	1		3	3	2	1	1	3	2	2	2				1	1		3	2	2	1	1	3	2	2	2				0	74208.037109375	46228.322265625	45422.7158203125	623501.140625	540318.5625	674778.2890625	337481.7109375	404321.33984375
P24539	ATP synthase F(0) complex subunit B1, mitochondrial OS=Homo sapiens OX=9606	ATP5PB	11	2	21	2	1	256	28,9	9,36	2	1	2	1	1	1	4	2	2	1	2	2				2	1	2	1	1	1	2	2	2	1	2	2				0	51169.46875	58537.41015625	67707.0458984375	267146.53125	262558.46875	200059.71875	225325.279296875	201434.08984375
P37802	Transgelin-2 OS=Homo sapiens OX=9606	TAGLN2	13	2	21	2	1	199	22,4	8,25	1	1	1	2	2	2	1	1	1	2	4	3				1	1	1	2	2	2	1	1	1	2	2	2				0	25845.826171875	28099.81640625	30299.7265625	284965.71875	345569.90625	253894.359375	155247.5390625	163793.76953125
P49915	GMP synthase [glutamine-hydrolyzing] OS=Homo sapiens OX=9606	GMPS	11	6	21	6	1	693	76,7	6,87			1				4	4	2	2	2	6						1				4	4	2	2	2	4				0	16661.357421875	39308.765625		345207.5	347705.953125	304910.8515625	376944.879882813	342227.791015625
P49755	Transmembrane emp24 domain-containing protein 10 OS=Homo sapiens OX=9606	TMED10	22	4	21	4	1	219	25,0	7,44	1	1	1	3	3	2	3	2	1	1	1	1	1			1	1	1	3	3	2	2	2	1	1	1	1	1			0	77421.58984375	70329.8359375	69393.21875	559829.40625	598667.296875	531116.375	287254.328125	295244.03515625
P68400	Casein kinase II subunit alpha OS=Homo sapiens OX=9606	CSNK2A1	21	5	21	5	1	391	45,1	7,74	1	1					2	2	5	2	3	3	1		1	1	1					2	2	3	2	3	3	1		1	0	15667.5283203125		62904.1669921875	399665.5859375	418618.3359375	342011.51953125	274414.375	259888.33203125
Q9H3N1	Thioredoxin-related transmembrane protein 1 OS=Homo sapiens OX=9606	TMX1	11	3	21	3	1	280	31,8	4,98	1		1		2	1	3	3	3	2	2	3				1		1		2	1	3	3	3	2	2	3				0	57680.21875	63862.71484375	43350.177734375	340342.3125	369240.578125	371461.8671875	289595.671875	320270.6796875
O75947	ATP synthase subunit d, mitochondrial OS=Homo sapiens OX=9606	ATP5PD	29	4	21	4	1	161	18,5	5,30	1	1	2	2	1	1	3	3	2	2	2	1				1	1	1	1	1	1	3	2	2	2	2	1				0	19088.966796875	83542.244140625	67785.7275390625	391932.734375	406810.25390625	377412.5859375	216659.44140625	218630.734375
O95865	N(G),N(G)-dimethylarginine dimethylaminohydrolase 2 OS=Homo sapiens OX=9606	DDAH2	28	5	21	5	1	285	29,6	6,01	1	1	1	2	1	2	5	2	1	2	2	1				1	1	1	2	1	1	5	2	1	2	2	1				0	50353.3935546875	40947.8505859375	30925.986328125	477337.56640625	333708.609375	440192.96875	398319.07421875	377837.03515625
P11047	Laminin subunit gamma-1 OS=Homo sapiens OX=9606	LAMC1	8	8	21	8	1	1609	177,5	5,12				1	1		2	4	4	2	4	3							1	1		2	4	4	2	3	3				0					21633.791015625		92588.060546875	169015.310546875
Q9NZL9	Methionine adenosyltransferase 2 subunit beta OS=Homo sapiens OX=9606	MAT2B	10	2	21	2	1	334	37,5	7,36	1	2	1	2	1	2	2	2	3	1	1	2	1			1	2	1	2	1	2	1	1	2	1	1	2	1			0	53716.5751953125	30727.525390625	22707.73046875	222371.8359375	246488.0078125	277033.0625	206253.8125	201747.953125
Q6ZVX7	F-box only protein 50 OS=Homo sapiens OX=9606	NCCRP1	21	4	20	4	1	275	30,8	6,62	2	1	2	5	2	4	1	1		1	1					2	1	1	4	2	3	1	1		1	1					0	14253.9638671875	13667.5341796875	27573.98828125	1072903.875	1031466.515625	1191172.53125
Q9UKA9	Polypyrimidine tract-binding protein 2 OS=Homo sapiens OX=9606	PTBP2	10	3	20	2	1	531	57,5	8,66	1	1	2	3	2	2	1	1	1	1	1	1	1	1	1	1	1	1	2	2	1	1	1	1	1	1	1	1	1	1	0
Q9NWH9	SAFB-like transcription modulator OS=Homo sapiens OX=9606	SLTM	8	5	20	5	1	1034	117,1	7,87				4	6	4							1	4	1				3	4	4							1	3	1	0				493211.171875	450721.421875	439956.6640625
Q9C073	Protein FAM117A OS=Homo sapiens OX=9606	FAM117A	13	5	20	5	1	453	48,3	8,31										5	6	4	2	1	2										5	5	4	2	1	1	0
Q71RC2	La-related protein 4 OS=Homo sapiens OX=9606	LARP4	10	4	20	4	1	724	80,5	6,61				2	2	4		1	2	1	1	1	3	2	1				2	2	4		1	1	1	1	1	3	2	1	0	33693.0419921875	40177.064453125	31831.4052734375	158254.32421875	319900.875	276979.7890625		43279.36328125
P59665	Neutrophil defensin 1 OS=Homo sapiens OX=9606	DEFA1	19	2	20	2	1	94	10,2	6,99	2	2	2		1	1	1	1	2	1	2	1	1	1	2	2	2	2		1	1	1	1	2	1	2	1	1	1	2	0	252347.5234375	252446.109375	230588.734375	432283.6875	444234	416507.90625	253211.78125	219873.32421875
P06730	Eukaryotic translation initiation factor 4E OS=Homo sapiens OX=9606	EIF4E	18	3	20	3	1	217	25,1	6,15	1	1	2	1	2	2	1	1	2	1	1	1	1	1	2	1	1	2	1	2	2	1	1	2	1	1	1	1	1	2	0	94964.529296875	68744.859375	85342.26171875	831568	786976.9375	760085.78125	257890.1171875	219618.3671875
O43395	U4/U6 small nuclear ribonucleoprotein Prp3 OS=Homo sapiens OX=9606	PRPF3	10	5	20	5	1	683	77,5	9,50	1	2	3	4	4	2		1		1			1		1	1	2	3	3	4	2		1		1			1		1	0	153839.98828125	166568.755859375	167165.140625	764258.7109375	738750.9765625	737072.34375	108930.466796875	100538.767578125
O95232	Luc7-like protein 3 OS=Homo sapiens OX=9606	LUC7L3	14	4	20	4	1	432	51,4	9,79	1	1	3	2	1	1	1	1	1	1	1	1	2	1	2	1	1	2	2	1	1	1	1	1	1	1	1	2	1	1	0	103571.54296875	104252.85546875	197645.895507813	881224.59375	939926.515625	860517.078125	333055.2109375	203164.328125
Q09161	Nuclear cap-binding protein subunit 1 OS=Homo sapiens OX=9606	NCBP1	7	5	20	5	1	790	91,8	6,43		1		5	4	5			2	1		1		1			1		4	4	5			2	1		1		1		0	54968.19140625	69267.078125	66579.8984375	1136562.375	1045548.65625	1043357.6875	158543.56640625	160155.626953125
Q13724	Mannosyl-oligosaccharide glucosidase OS=Homo sapiens OX=9606	MOGS	9	4	20	4	1	837	91,9	8,90	1	1		4	4	5				2	2		1			1	1		4	4	4				2	2		1			0	62520.66015625	72409.9013671875	53774.19921875	627650.53125	588677.40625	599823.546875	91871.76953125	88015.009765625
Q9Y3C6	Peptidyl-prolyl cis-trans isomerase-like 1 OS=Homo sapiens OX=9606	PPIL1	30	4	20	4	1	166	18,2	7,99	1	2	2	4	3	2	2	1	1	2						1	2	2	3	2	2	2	1	1	1						0	63895.412109375	26600.400390625	104845.673828125	735399.46875	959869.1875	935981.6796875	148665.29296875	123284.08984375
Q9BQA1	Methylosome protein 50 OS=Homo sapiens OX=9606	WDR77	13	3	20	3	1	342	36,7	5,17				2	2	1	3	2	2	2	1	2	1	1	1				2	2	1	3	2	2	1	1	1	1	1	1	0		26377.23828125	20205.134765625	383721.765625	399859.1953125	401240.015625	261549.2890625	271461.46875
Q13085	Acetyl-CoA carboxylase 1 OS=Homo sapiens OX=9606	ACACA	6	10	20	10	1	2346	265,4	6,37						1	4	7	6			1	1								1	4	5	5			1	1			0				270247.6015625	307802.9453125	300691.80859375	530139.09375	475125.91015625
Q8IV08	Phospholipase D3 OS=Homo sapiens OX=9606	PLD3	6	3	20	3	1	490	54,7	6,47				2	2	2	3	3	2	2	2	2							2	2	2	3	3	2	2	2	2				0			15166.6611328125	147915.03125	138356.453125	142754.74609375	122759.663085938	114386.965820313
Q9UBT2	SUMO-activating enzyme subunit 2 OS=Homo sapiens OX=9606	UBA2	16	6	20	6	1	640	71,2	5,29	1					1	3	4	5	3	1	2				1					1	3	4	4	3	1	2				0	42735.109375	40559.537109375	70336.740234375	257443.765625	355586.109375	262164.984375	303655.95703125	356198.73046875
Q93009	Ubiquitin carboxyl-terminal hydrolase 7 OS=Homo sapiens OX=9606	USP7	6	5	20	5	1	1102	128,2	5,55	1		2	3	1	1		1	1	3	2	4		1		1		2	3	1	1		1	1	2	2	3		1		0		42299.54296875	37624.33984375	427165.49609375	396453.62890625	398973.6796875	117069.58984375	172583.84765625
P35998	26S proteasome regulatory subunit 7 OS=Homo sapiens OX=9606	PSMC2	15	5	20	5	1	433	48,6	5,95		1		1	1	2	3	2	2	2	3	3					1		1	1	2	3	1	2	2	3	2				0	52873.318359375	51871.419921875	52594.0849609375	549068.6640625	625391.5234375	566858.1640625	382179.23046875	397820.6015625
Q9Y2Z0	Protein SGT1 homolog OS=Homo sapiens OX=9606	SUGT1	18	5	20	5	1	365	41,0	5,16	1	2	1	1	1	2	3	1	1	2	3	2				1	2	1	1	1	2	3	1	1	2	3	2				0	75287.40234375	50364.9765625	80273.60546875	373569.30078125	372819.36328125	348490.1640625	428651.2421875	402662.0703125
O14737	Programmed cell death protein 5 OS=Homo sapiens OX=9606	PDCD5	28	3	20	3	1	125	14,3	6,04	1	1		2	1	2	1	2	2	3	3	2				1	1		2	1	2	1	2	2	3	3	2				0	49736.951171875	46567.84375	55110.01171875	306637.44921875	165737.3515625	330595.28125	329707.703125	339434.078125
Q9UKV3	Apoptotic chromatin condensation inducer in the nucleus OS=Homo sapiens OX=9606	ACIN1	8	6	19	6	1	1341	151,8	6,43				4	9	6													3	6	5										0				733523.2578125	833233.9609375	858713.8125
Q9Y508	E3 ubiquitin-protein ligase RNF114 OS=Homo sapiens OX=9606	RNF114	23	4	19	4	1	228	25,7	7,25													5	7	7													4	4	4	0
Q3MHD2	Protein LSM12 homolog OS=Homo sapiens OX=9606	LSM12	23	3	19	3	1	195	21,7	7,74		1	2	1	2	2		1		1		1	4	2	2		1	1	1	2	2		1		1		1	3	1	2	0		32971.76953125	30740.701171875	592113.6484375	623214.234375	673884.6875	70591.1875	67402.0546875
Q6UN15	Pre-mRNA 3'-end-processing factor FIP1 OS=Homo sapiens OX=9606	FIP1L1	16	5	19	5	1	594	66,5	5,59	4	3	1	3	2	1		1			1		1		2	3	3	1	3	2	1		1			1		1		2	0	80697.958984375	75199.74609375	49788.302734375	1099671.1484375	1212976.8125	1358838.8984375	369003.5390625	104520.7890625
O75494	Serine/arginine-rich splicing factor 10 OS=Homo sapiens OX=9606	SRSF10	18	4	19	4	1	262	31,3	11,27				4	5	3			2			1	1	1	2				4	4	3			1			1	1	1	1	0	20877.177734375	30960.95703125		1119946.1875	1171007.390625	1094950.921875	109909.830078125	88288.83984375
O75190	DnaJ homolog subfamily B member 6 OS=Homo sapiens OX=9606	DNAJB6	17	3	19	3	1	326	36,1	9,16	1			3	2	1	2	1	2	1	2	1	1	1	1	1			3	2	1	1	1	1	1	1	1	1	1	1	0	26549.9921875	17679.837890625	21122.955078125	163540.515625	132036.453125	167686.515625	51160.23046875	50719.01171875
P07384	Calpain-1 catalytic subunit OS=Homo sapiens OX=9606	CAPN1	10	5	19	5	1	714	81,8	5,67	1	1	1	4	5	5			1			1				1	1	1	3	5	5			1			1				0		17009.572265625		1030946.890625	1002026.53125	912983.984375	91211.55078125	34768.25
Q96QA5	Gasdermin-A OS=Homo sapiens OX=9606	GSDMA	22	8	19	8	1	445	49,3	5,29	2			5	6	5				1						2			5	5	5				1						0	138627.021484375	122914.283203125	120005.654296875	2227096.21875	2347504.328125	2113496.609375	50037.154296875	40484.90234375
Q9H299	SH3 domain-binding glutamic acid-rich-like protein 3 OS=Homo sapiens OX=9606	SH3BGRL3	76	4	19	4	1	93	10,4	4,93	1	2	1		3	4	1	1	1	1	1	1	1		1	1	1	1		2	3	1	1	1	1	1	1	1		1	0	36332.3203125	46648.84375	37392.44921875	300361.2890625	48215.06640625	253873.67578125	134239.640625	152710.92578125
Q96A72	Protein mago nashi homolog 2 OS=Homo sapiens OX=9606	MAGOHB	50	6	19	6	1	148	17,3	6,39			1	5	5	4		1	1				1	1				1	5	5	4		1	1				1	1		0	3942478.28125	3202476.7578125	2095820.34472656	3207192.8671875	2966597.90625	2733092.5078125	825055.09765625	665620.71484375
P82979	SAP domain-containing ribonucleoprotein OS=Homo sapiens OX=9606	SARNP	29	6	19	6	1	210	23,7	6,42		3	1				4	2	5	1		3					2	1				4	2	5	1		3				0	160675.720703125	151282.1484375	161801.896484375	489832.0546875	491534.8203125	525267.484375	443160.84375	486138.0546875
P61619	Protein transport protein Sec61 subunit alpha isoform 1 OS=Homo sapiens OX=9606	SEC61A1	7	3	19	3	1	476	52,2	8,06	1			1	1	2	3	3	2	2	1	1		1	1	1			1	1	1	3	3	2	2	1	1		1	1	0	38599.4375	18986.03125		84096.078125	73082.40625	182805.50390625	187205.677734375	196325.80078125
Q8NE71	ATP-binding cassette sub-family F member 1 OS=Homo sapiens OX=9606	ABCF1	8	6	19	6	1	845	95,9	6,80		1		2	6	3	2	1	2		1				1		1		2	5	3	2	1	2		1				1	0		21229.517578125		358839.7421875	284787.390625	166063.1796875	99563.3203125	100064.775390625
Q15008	26S proteasome non-ATPase regulatory subunit 6 OS=Homo sapiens OX=9606	PSMD6	5	2	19	2	1	389	45,5	5,62	1	1	1	1	1	1	3	2	2	1	2	2		1		1	1	1	1	1	1	2	2	2	1	2	2		1		0	34171.5625	30340.568359375	25345.8828125	128737.890625	122136.75	121362.828125	180012.578125	199432.8046875
Q9HB71	Calcyclin-binding protein OS=Homo sapiens OX=9606	CACYBP	26	4	19	4	1	228	26,2	8,25				3	5	3	2	1	2	1	1	1							3	4	3	2	1	2	1	1	1				0	31935.18359375	47784.76171875	56569.564453125	402379.2890625	391033.796875	426399.1953125	332646.20703125	351360.8359375
P00390	Glutathione reductase, mitochondrial OS=Homo sapiens OX=9606	GSR	14	4	19	4	1	522	56,2	8,50				1	1	1	4	5	3	1	1	2							1	1	1	4	4	2	1	1	2				0		17217.263671875		197371.3359375	55408.6875	376740.40625	289339.26953125	267990.62890625
Q9UHD9	Ubiquilin-2 OS=Homo sapiens OX=9606	UBQLN2	10	4	19	2	1	624	65,7	5,22						1	3	6	3	2	2	2									1	3	4	3	2	2	2				1	12126.1640625			26279.302734375		79154.5703125	84238.955078125	34354.14453125
P07954	Fumarate hydratase, mitochondrial OS=Homo sapiens OX=9606	FH	14	5	19	5	1	510	54,6	8,76		1		1	1	2	5	4	1	1	1	2					1		1	1	2	5	4	1	1	1	2				0				313468.1328125	270216.2890625	115643.53515625	295849.30078125	209911.416015625
Q9BQ39	ATP-dependent RNA helicase DDX50 OS=Homo sapiens OX=9606	DDX50	6	3	18	2	1	737	82,5	9,17	1	1	1	1	2	3		1		1	2	1	1	1	2	1	1	1	1	1	3		1		1	1	1	1	1	2	0				59356.04296875	75442.203125
Q9BUP0	EF-hand domain-containing protein D1 OS=Homo sapiens OX=9606	EFHD1	22	3	18	2	1	239	26,9	5,39	1			1	2	1	1	1	1	1	2	2	2	2	1	1			1	2	1	1	1	1	1	2	2	2	2	1	0		11051.6767578125		136270.859375	141413.1875	130928.9140625
P30260	Cell division cycle protein 27 homolog OS=Homo sapiens OX=9606	CDC27	12	6	18	6	1	824	91,8	7,02													4	7	7													4	6	6	0	19229.798828125
Q9BX40	Protein LSM14 homolog B OS=Homo sapiens OX=9606	LSM14B	33	6	18	6	1	385	42,0	9,69	2	1	2	5	1	3		1						2	1	2	1	2	4	1	2		1						2	1	0	73480.0546875	71637.1875	94108.671875	913190.15625	1089657.3359375	1001505.34375	152094.341796875	122961.58203125
O60841	Eukaryotic translation initiation factor 5B OS=Homo sapiens OX=9606	EIF5B	4	4	18	4	1	1220	138,7	5,49			1	1			5	5	4					1	1			1	1			4	3	4					1	1	0	15732.0302734375	14536.41015625	15899.138671875	207991.9609375	223788.484375	239694.4140625	70122.203125	60593.4453125
Q9Y3B4	Splicing factor 3B subunit 6 OS=Homo sapiens OX=9606	SF3B6	21	2	18	2	1	125	14,6	9,38	2	1	1	3	3	2		1		1	1		1	2		1	1	1	2	2	2		1		1	1		1	2		0	63775.98046875	55622.1640625	65346.41796875	1057825.40625	942325.90625	1062418.4375	70066.828125	121043.28515625
Q96CW1	AP-2 complex subunit mu OS=Homo sapiens OX=9606	AP2M1	14	4	18	4	1	435	49,6	9,54				4	3	4					2	1	1	1	2				3	3	3					2	1	1	1	2	0	27167.126953125	41558.69921875	25221.365234375	834388.546875	1161884.8515625	1109165.4375	156201.2265625	147147.625
O94842	TOX high mobility group box family member 4 OS=Homo sapiens OX=9606	TOX4	10	4	18	4	1	621	66,2	5,06	2	2	2	2	1	2	1	1	2	1	1		1			2	2	1	2	1	2	1	1	2	1	1		1			0	83915.521484375	99002.390625	80063.083984375	235984.5859375	260306.421875	253272.2265625	83879.5703125	67312.4140625
Q8WVV9	Heterogeneous nuclear ribonucleoprotein L-like OS=Homo sapiens OX=9606	HNRNPLL	8	3	18	2	1	542	60,0	7,72				1	2	2	3		2	1	2	1	2	2					1	2	2	3		2	1	2	1	2	2		0				194562.96875	203830.5078125	282360.6796875	44746.83203125	39151.34375
Q9H1E1	Ribonuclease 7 OS=Homo sapiens OX=9606	RNASE7	40	4	18	4	1	156	17,4	9,69	3	1	1	6	4	3										2	1	1	4	4	3										0	120048.2734375	52075.5048828125	69595.3955078125	1724079.42675781	1715540.0390625	2047542.86425781		31127.373046875
Q9UBQ5	Eukaryotic translation initiation factor 3 subunit K OS=Homo sapiens OX=9606	EIF3K	11	2	18	2	1	218	25,0	4,93	1	1		1	1	1	3	2	1	1		2	1	2	1	1	1		1	1	1	2	2	1	1		2	1	2	1	0	52059.00390625	47493.4921875	61223.2421875	322470.640625	373193.03125	392814.96875	189861.984375	201826.5546875
P45974	Ubiquitin carboxyl-terminal hydrolase 5 OS=Homo sapiens OX=9606	USP5	7	4	18	4	1	858	95,7	5,03						1	3	3	3	4	1	3									1	2	2	3	2	1	2				0	129771.911132813	139686.9140625	143479.82421875	1265091.08203125	1449101.35546875	1315156.53125	322683.96875	396222.734375
P10155	60 kDa SS-A/Ro ribonucleoprotein OS=Homo sapiens OX=9606	RO60	10	5	18	5	1	538	60,6	8,03	1	2	1	1	3	3	2			1	1	3				1	2	1	1	3	3	2			1	1	3				0	49667.943359375	43890.9140625	73424.330078125	525334.1953125	359003.9375	478196.6953125	181591.03125	110775.0078125
P68036	Ubiquitin-conjugating enzyme E2 L3 OS=Homo sapiens OX=9606	UBE2L3	16	2	18	2	1	154	17,9	8,51	1		1	2	1	1	2	3	2	1	3	1				1		1	2	1	1	2	2	2	1	2	1				0	45248.9375	39097.2216796875	21155.947265625	141889.546875	147620.484375	161389.6875	200553.2890625	219732.2109375
Q9UJU6	Drebrin-like protein OS=Homo sapiens OX=9606	DBNL	9	3	18	3	1	430	48,2	5,05				1	1		2	1	2	2	3	2	1	2	1				1	1		2	1	2	2	2	2	1	1	1	0				165477.25		62713.70703125	135432.09375	125721.69140625
P17812	CTP synthase 1 OS=Homo sapiens OX=9606	CTPS1	11	6	18	6	1	591	66,6	6,46		1	1				6	4	2	2	1	1					1	1				6	4	2	2	1	1				0	52480.93359375	34136.16015625	17140.787109375	245867.0703125	233363.19921875	201537.859375	431436.83203125	342214.76171875
Q13162	Peroxiredoxin-4 OS=Homo sapiens OX=9606	PRDX4	17	4	18	3	1	271	30,5	6,29	2	2		2	1	1	2	1	2	1	1	1		1	1	2	2		2	1	1	2	1	2	1	1	1		1	1	0				175882.8515625	143710.890625	159786.26171875	110265.46875	98554.568359375
A8MWD9	Putative small nuclear ribonucleoprotein G-like protein 15 OS=Homo sapiens OX=9606	SNRPGP15	17	2	18	2	1	76	8,5	8,84	2	2	1	4	2	4			1		1	1				1	1	1	1	2	2			1		1	1				0	256586.55859375		32438.65625	284707.9921875	1388411.90625	1383404.46875		37371.33984375
O75330	Hyaluronan mediated motility receptor OS=Homo sapiens OX=9606	HMMR	10	5	17	5	1	724	84,0	5,83	1	2		2	3	3						2	1	2	1	1	2		2	3	3						2	1	2	1	0		49353.21484375	34127.048828125	516144.625	587817.3671875	548733.109375	86584.0078125	51614.228515625
P26992	Ciliary neurotrophic factor receptor subunit alpha OS=Homo sapiens OX=9606	CNTFR	17	3	17	3	1	372	40,6	6,76			1	1	2	2	2	1	2	1	1	1	1	1	1			1	1	2	2	2	1	2	1	1	1	1	1	1	0	18629.62109375	16199.0390625	22994.927734375	230318.9453125	245427.1484375	223392.4375	72227.03125	120046.0390625
Q6IBS0	Twinfilin-2 OS=Homo sapiens OX=9606	TWF2	20	4	17	4	1	349	39,5	6,84		1		3	1	2	2	3	1	1	2	1					1		3	1	2	2	2	1	1	2	1				0	89763.77734375	105810.2578125	70389.623046875	613791.53125	642691.3671875	674872.109375	309046.432617188	156849.3203125
O15144	Actin-related protein 2/3 complex subunit 2 OS=Homo sapiens OX=9606	ARPC2	20	5	17	5	1	300	34,3	7,36				3	4	2		1	1	2	1	3							3	4	2		1	1	2	1	2				0	23032.060546875	26187.443359375	35460.244140625	737653.328125	852940.09375	729022.296875	121851.5078125	173436.2734375
P27694	Replication protein A 70 kDa DNA-binding subunit OS=Homo sapiens OX=9606	RPA1	12	5	17	5	1	616	68,1	7,21		2		2	1	1	1	1	1	1		1	2	3	1		2		2	1	1	1	1	1	1		1	2	3	1	0	15725.130859375	19125.818359375		256325.734375	261708.8984375	338676.5546875	123351.47265625	193370.578125
O60762	Dolichol-phosphate mannosyltransferase subunit 1 OS=Homo sapiens OX=9606	DPM1	20	4	17	4	1	260	29,6	9,57		2	1	1	1	2	1	1		1	1	3	1	1	1		2	1	1	1	2	1	1		1	1	2	1	1	1	0	48041.484375	42564.8837890625	35426.78515625	253667.5390625	273512	346835.46875	68842.75390625	72375.20703125
Q9NZ01	Very-long-chain enoyl-CoA reductase OS=Homo sapiens OX=9606	TECR	7	2	17	2	1	308	36,0	9,45	1			1	1	1	2	2	3	1	1	1	1	1	1	1			1	1	1	2	2	2	1	1	1	1	1	1	0	144813.655273438	133509.1953125	149372.828125	578905.296875	572392.734375	633674.71875	335342.90234375	323350.87109375
Q9UGP8	Translocation protein SEC63 homolog OS=Homo sapiens OX=9606	SEC63	6	3	17	3	1	760	87,9	5,31	1	2	2	1	1	2	2	2	2	1			1			1	1	1	1	1	2	1	1	2	1			1			0	67727.0966796875	82130.4609375	68052.5556640625	291123.90625	272924.7890625	280839.7890625	114189.33203125	132850.78515625
O15511	Actin-related protein 2/3 complex subunit 5 OS=Homo sapiens OX=9606	ARPC5	23	2	17	2	1	151	16,3	5,67	2	1	1	1	1	2	1	1	1	1	1	1	1	1	1	1	1	1	1	1	2	1	1	1	1	1	1	1	1	1	0	30619.306640625	37171.4453125	40872.4140625	200993.421875	211856.578125	157223.34375	114555.7734375	113962.6953125
P34897	Serine hydroxymethyltransferase, mitochondrial OS=Homo sapiens OX=9606	SHMT2	8	3	17	3	1	504	56,0	8,53	1	1	1	2	1	2	2	1	1	1	1	1	1	1		1	1	1	2	1	2	2	1	1	1	1	1	1	1		0	23372.34765625	26263.009765625		250982.6015625	236647.9453125	309405.578125	115814.096679688	115198.5703125
Q15046	Lysine--tRNA ligase OS=Homo sapiens OX=9606	KARS	8	3	17	3	1	597	68,0	6,35		1	1			1	2	3	2	4	2	1					1	1			1	2	3	2	3	1	1				0	31262.755859375	28336.15625	22768.228515625	215622.546875	188429.4765625	233411.7890625	174614.28515625	165827.72265625
P61604	10 kDa heat shock protein, mitochondrial OS=Homo sapiens OX=9606	HSPE1	31	3	17	3	1	102	10,9	8,92			1	1	2	1	3	3	3	1	1	1						1	1	2	1	3	3	3	1	1	1				0	353514.1953125	374156.078125	423772.1953125	1194214.609375	1185908.21875	1124591.15625	1768845.96875	1648311.03125
O76003	Glutaredoxin-3 OS=Homo sapiens OX=9606	GLRX3	20	5	17	5	1	335	37,4	5,39		1		1	1	2	1	4	3	1	2	1					1		1	1	2	1	4	3	1	2	1				0	28450.01953125	28266.880859375	33728.125	219556.1015625	228763.859375	218275.328125	187714.765625	203017.3828125
P15559	NAD(P)H dehydrogenase [quinone] 1 OS=Homo sapiens OX=9606	NQO1	15	3	17	3	1	274	30,8	8,88				1	1	2	2	3	3	2	1	2							1	1	2	2	3	3	2	1	2				0	90534.078125	67100.287109375	55023.8486328125	171008.234375	367167.3203125	313608.46875	297302.5234375	317270.1953125
P30626	Sorcin OS=Homo sapiens OX=9606	SRI	17	3	17	3	1	198	21,7	5,59		1	1	3	1	1	2	3	1		1	3					1	1	2	1	1	2	3	1		1	3				0	62258.025390625	59146.126953125	54351.88671875	407539.7578125	398752.859375	369988.40625	270119.78515625	243263.98046875
O75477	Erlin-1 OS=Homo sapiens OX=9606	ERLIN1	9	3	17	1	1	348	39,1	7,87				2	1	1	3	2	1	2	1	3			1				2	1	1	2	2	1	2	1	2			1	0						43113.0078125	34965.5859375	30257.794921875
Q12931	Heat shock protein 75 kDa, mitochondrial OS=Homo sapiens OX=9606	TRAP1	6	3	17	2	1	704	80,1	8,21	1	1	1	1	1	1	1	2	1	1	2	2		1	1	1	1	1	1	1	1	1	2	1	1	2	2		1	1	0				82113.09375	75845.96875		144164.7109375	120219.0390625
O15347	High mobility group protein B3 OS=Homo sapiens OX=9606	HMGB3	21	3	17	3	1	200	23,0	8,37				3		2	3	3	2	1	1	2							2		1	2	2	2	1	1	2				0				115821.1015625	91582.34375	126948.65625	89289.21875	58416.6171875
O75431	Metaxin-2 OS=Homo sapiens OX=9606	MTX2	26	4	16	4	1	263	29,7	6,29				2	3	3	2	1	1		1		1	1	1				2	3	3	1	1	1		1		1	1	1	0			12091.333984375	268176.703125	232488.046875	270633.3984375	29370.14453125	38056.52734375
O75569	Interferon-inducible double-stranded RNA-dependent protein kinase activator A OS=Homo sapiens OX=9606	PRKRA	15	3	16	3	1	313	34,4	8,41				2	3	2	1	1		1	1		2	1	2				1	3	2	1	1		1	1		2	1	2	0			9769.892578125	432051.453125	446893.34375	490637.203125	54583.5390625	24602.072265625
Q5BKY9	Protein FAM133B OS=Homo sapiens OX=9606	FAM133B	14	2	16	2	1	247	28,4	10,02	1	1	1			1	2	1	1	2	2	1	2	1		1	1	1			1	2	1	1	2	2	1	2	1		0	70794.4296875	127227.44140625	76714.84375	84481.9609375	70827.5078125	132455.53125	136810.421875	225739.75
Q9UK59	Lariat debranching enzyme OS=Homo sapiens OX=9606	DBR1	7	3	16	3	1	544	61,5	5,47	1	1	1	2		1	2	1			1	2	1	2	1	1	1	1	1		1	1	1			1	2	1	2	1	0	63857.236328125	16697.3828125	71668.333984375	229725.515625	211666.8046875	245496.78125	72559.50390625	73839.615234375
C9JLW8	Mapk-regulated corepressor-interacting protein 1 OS=Homo sapiens OX=9606	MCRIP1	30	2	16	2	1	97	10,9	9,41	2		1	2	3	2	1	1		1		1	1		1	2		1	2	2	2	1	1		1		1	1		1	0	39768.8017578125	51729.552734375	45305.119140625	238620.203125	246466.734375	298186.71875	82359.3984375	133027.125
Q9NQS1	Cell death regulator Aven OS=Homo sapiens OX=9606	AVEN	13	3	16	3	1	362	38,5	4,98	1	1	1	2	3	1		1	1	1			1	1	2	1	1	1	2	2	1		1	1	1			1	1	1	0	31562.189453125	40418.37109375	41791.03125	133957.328125	120980.2734375	135906.40625		43994.86328125
P0C0L4	Complement C4-A OS=Homo sapiens OX=9606	C4A	2	2	16	2	1	1744	192,7	7,08							4	2	2	1			2	3	2							2	2	2	1			2	2	2	0							310653.0703125	333697.328125
P53007	Tricarboxylate transport protein, mitochondrial OS=Homo sapiens OX=9606	SLC25A1	10	3	16	3	1	311	34,0	9,89	2	2	1	2	3	1		1		1	1	1			1	2	2	1	2	3	1		1		1	1	1			1	0	130630.703125	123231.796875	111315.6640625	657111.796875	707315.546875	705014.0625	133153.5234375	154157.8515625
O75937	DnaJ homolog subfamily C member 8 OS=Homo sapiens OX=9606	DNAJC8	28	5	16	5	1	253	29,8	9,06		1	1	4	3	3	1	1	1			1					1	1	4	3	3	1	1	1			1				0	160000.4921875	190980.275390625	166212.66015625	614148.578125	632569.171875	659522.0703125	296831.6953125	286363.38671875
Q14203	Dynactin subunit 1 OS=Homo sapiens OX=9606	DCTN1	3	3	16	3	1	1278	141,6	5,81	1	1		1	1	1	2	1	2	2	1	2	1			1	1		1	1	1	1	1	2	2	1	2	1			0			9074.1103515625	68310.3984375	120803.3671875	149599.890625	56238.138671875	68435.59765625
P67870	Casein kinase II subunit beta OS=Homo sapiens OX=9606	CSNK2B	19	3	16	3	1	215	24,9	5,55		1		2			2	2	2	2	3	2					1		2			2	2	2	2	3	1				0				368429.59375	362523.859375	340116.0859375	184389.7265625	162498.3984375
P63151	Serine/threonine-protein phosphatase 2A 55 kDa regulatory subunit B alpha isoform OS=Homo sapiens OX=9606	PPP2R2A	9	3	16	3	1	447	51,7	6,20		1			1	2	3	3	2	1	2	1					1			1	2	2	2	2	1	1	1				0	15749.294921875	15087.482421875	20522.890625	365992.0390625	158398.65625	342886.4453125	135106.546875	139603.3046875
P52701	DNA mismatch repair protein Msh6 OS=Homo sapiens OX=9606	MSH6	5	4	16	4	1	1360	152,7	6,90		1			1		2	3	3	4	2						1			1		2	3	3	4	2					0	18220.12109375	44063.884765625		85698.9296875	173246.71875		88427.5703125	105991.4375
P40939	Trifunctional enzyme subunit alpha, mitochondrial OS=Homo sapiens OX=9606	HADHA	13	5	16	5	1	763	82,9	9,04				3	5	6					1	1							3	4	4					1	1				0	20211.34375	14969.501953125		500948.9609375	532929.65625	539396.84375	213411.076171875	91227.37109375
Q9UMR2	ATP-dependent RNA helicase DDX19B OS=Homo sapiens OX=9606	DDX19B	10	4	16	4	1	479	53,9	6,30	1	1	1	2	1	1	2	2	2	1	1	1				1	1	1	2	1	1	2	2	1	1	1	1				0	32559.154296875	36536.0078125	21172.09375	170054.9296875	146288.30078125	170005	192705.59765625	195189.0703125
P49721	Proteasome subunit beta type-2 OS=Homo sapiens OX=9606	PSMB2	19	3	16	3	1	201	22,8	7,02		2	2	2	1	1	1		1	3	2	1					2	2	2	1	1	1		1	2	2	1				0	14886.4736328125		52278.265625	296712.921875	287365.8671875	333048.78125	102980.16015625	110822.48828125
Q16543	Hsp90 co-chaperone Cdc37 OS=Homo sapiens OX=9606	CDC37	10	2	16	2	1	378	44,4	5,25	1	1	1	2		1	1	1	3	1	1	1			2	1	1	1	1		1	1	1	2	1	1	1			1	0	32094.8671875	31694.544921875	29077.55859375	159521.42578125	228419.9375	162349.71875	215492.15625	227323.0625
P22695	Cytochrome b-c1 complex subunit 2, mitochondrial OS=Homo sapiens OX=9606	UQCRC2	11	3	16	3	1	453	48,4	8,63	1	2	1	2	1	1	1	1	2	1	1	2				1	1	1	2	1	1	1	1	2	1	1	1				0	20754.990234375	15779.7880859375	26313.205078125	272111	179218.03125	261386.515625	187169.135253906	179312.305175781
O43776	Asparagine--tRNA ligase, cytoplasmic OS=Homo sapiens OX=9606	NARS	8	3	16	3	1	548	62,9	6,25				2	3	2	4	1	3			1							2	3	2	3	1	3			1				0	15675.30859375	20370.966796875		325582.15625	231210.26171875	258002.70703125	156232.1015625	272710.76953125
O75368	SH3 domain-binding glutamic acid-rich-like protein OS=Homo sapiens OX=9606	SH3BGRL	38	3	16	3	1	114	12,8	5,25		1		2	2	1	2	2	1	1	2	2					1		1	2	1	2	2	1	1	2	2				0	23807.908203125	50210.701171875	16158.380859375	231735.7265625	262065.96875	221746.0703125	196730.2890625	225415.34375
P25788	Proteasome subunit alpha type-3 OS=Homo sapiens OX=9606	PSMA3	16	4	16	4	1	255	28,4	5,33	1			4	3	2	2	2	1	1						1			4	3	2	2	2	1	1						0	80591.79296875	79667.759765625	83612.185546875	1232290.859375	1264573.125	1315105.921875	407093.30078125	430287.58203125
Q15121	Astrocytic phosphoprotein PEA-15 OS=Homo sapiens OX=9606	PEA15	41	3	16	3	1	130	15,0	5,02	1	1	1	1		1	3	3	2	1	1	1				1	1	1	1		1	2	2	2	1	1	1				0	47062.99609375	46123.3984375	54821.287109375	256660.828125	272887.390625	344675.5859375	395487.78125	393289.4765625
P15121	Aldo-keto reductase family 1 member B1 OS=Homo sapiens OX=9606	AKR1B1	21	4	16	4	1	316	35,8	6,98	1		1				3	2	4	2	1	2				1		1				3	2	4	2	1	2				0	35052.66015625	47588.75	40980.716796875	204644.546875	188066.0390625	197306.8046875	224343.046875	368730.31640625
Q15020	Squamous cell carcinoma antigen recognized by T-cells 3 OS=Homo sapiens OX=9606	SART3	9	5	16	5	1	963	109,9	5,57			1		2	1	4	1	4	2	1							1		2	1	3	1	3	2	1					0				69435.6171875	76262.5234375	54582.94140625	32735.384765625	28531.45703125
P30044	Peroxiredoxin-5, mitochondrial OS=Homo sapiens OX=9606	PRDX5	19	3	16	3	1	214	22,1	8,70	1	2				1	1	3	1	1	3	3				1	2				1	1	3	1	1	2	2				0	47112.158203125	53278.9462890625	24010.140625	158560.875	294087.8984375	221348.4140625	234975.19140625	225407.4140625
P10768	S-formylglutathione hydrolase OS=Homo sapiens OX=9606	ESD	19	4	16	4	1	282	31,4	7,02				2	1	1	2	3	3	1	2	1							1	1	1	2	3	3	1	2	1				0		42091.90234375		449583.6796875	186695.337890625	365689.58203125	424012.625	426230.26953125
O75390	Citrate synthase, mitochondrial OS=Homo sapiens OX=9606	CS	5	2	16	2	1	466	51,7	8,32			1	2	2	2	1	1	1	2	2	2						1	2	2	1	1	1	1	2	2	2				0	16636.69140625	40237.703125	18391.619140625	222792.296875	255941.7890625	253201.1171875	187922.3984375	190829.3671875
P01876	Immunoglobulin heavy constant alpha 1 OS=Homo sapiens OX=9606	IGHA1	9	3	15	3	1	353	37,6	6,51	1	1	2	1		1					1	1	2	2	3	1	1	2	1		1					1	1	2	2	3	0	108958.080078125	105274.787109375	89170.8173828125	316017.3125	369893.3515625	275798.25	161381.4140625	205126.78125
Q15828	Cystatin-M OS=Homo sapiens OX=9606	CST6	30	4	15	4	1	149	16,5	8,09	1			4	4	5	1									1			4	4	4	1									0	50034.634765625	29485.23046875	20139.224609375	3696025.984375	3784072.203125	3717984.3828125	17410.970703125	25837.181640625
Q9Y421	Protein FAM32A OS=Homo sapiens OX=9606	FAM32A	20	2	15	2	1	112	13,2	9,99	2	2	1	1	1	1	1	1	1	1	1		1		1	2	2	1	1	1	1	1	1	1	1	1		1		1	0	94850.748046875	83052.08203125	83253.265625	275040.2109375	261685.3125	286002.9140625	58590.671875	73932.470703125
Q9UG63	ATP-binding cassette sub-family F member 2 OS=Homo sapiens OX=9606	ABCF2	3	2	15	2	1	623	71,2	7,37	2		3	1	1	2				1	1	1		2	1	2		2	1	1	2				1	1	1		1	1	0	88320.779296875	92910.19921875	94454.33984375	295776.078125	255208.9140625	198206.6484375	62578.21875
Q92522	Histone H1x OS=Homo sapiens OX=9606	H1FX	18	4	15	4	1	213	22,5	10,76	1			2	2	1	1	1	1		1	2	1	1	1	1			2	2	1	1	1	1		1	2	1	1	1	0	86586.36328125	76895.712890625	77058.9814453125	891457.5625	974094.97265625	945923.8203125	406348.9921875	493628.49609375
Q66PJ3	ADP-ribosylation factor-like protein 6-interacting protein 4 OS=Homo sapiens OX=9606	ARL6IP4	7	2	15	2	1	421	44,9	10,93	2	1	2	1		1	2			1	1	1	2	1		2	1	1	1		1	2			1	1	1	2	1		0	72255.23828125	57310.025390625	53285.27734375	209274.828125	230240.3203125	202355	175379.5234375	141612.23828125
P25787	Proteasome subunit alpha type-2 OS=Homo sapiens OX=9606	PSMA2	24	3	15	3	1	234	25,9	7,43				2	3	3	2	1	1	1	2								2	2	2	1	1	1	1	2					0	20243.9765625	26409.375	14866.6611328125	518208.15625	576544.390625	572091.21875	105627.65625	69267.8125
P28070	Proteasome subunit beta type-4 OS=Homo sapiens OX=9606	PSMB4	11	2	15	2	1	264	29,2	5,97				3	2	2	2	2	2	1		1							2	2	2	2	2	2	1		1				0	27193.05859375	25602.4140625	13557.1005859375	169870.859375	145183.921875	161734.09375	70709.765625	71597.296875
P55735	Protein SEC13 homolog OS=Homo sapiens OX=9606	SEC13	13	3	15	3	1	322	35,5	5,48				2	1		2	4	4	1	1								2	1		2	3	3	1	1					0				87136.84375	82694.859375	192771.546875	145223.91015625	131325.609375
Q9Y6G9	Cytoplasmic dynein 1 light intermediate chain 1 OS=Homo sapiens OX=9606	DYNC1LI1	12	4	15	3	1	523	56,5	6,42	1			1	1	2	3	2	3			2				1			1	1	2	2	2	3			2				1				201685.0234375	184063.78125	177452.890625	75575.328125	87425.96875
O94905	Erlin-2 OS=Homo sapiens OX=9606	ERLIN2	9	3	15	1	1	339	37,8	5,62				2	1	1	3	1	1	1	1	3			1				2	1	1	2	1	1	1	1	2			1	1	19447.228515625	20591.87890625		85092.0078125	133975.484375	238999.1484375	131533.90625	129660.23046875
O14776	Transcription elongation regulator 1 OS=Homo sapiens OX=9606	TCERG1	8	6	15	6	1	1098	123,8	8,65	1			4	4	3	1	1		1						1			4	4	3	1	1		1						0	39556.98828125	38414.37890625	14670.4716796875	886956.4375	684908.1953125	845746.0703125	136745.380859375	139457.95703125
Q9UJZ1	Stomatin-like protein 2, mitochondrial OS=Homo sapiens OX=9606	STOML2	9	2	15	2	1	356	38,5	7,39			1	2		1	1	2	2	1	2	3						1	2		1	1	2	2	1	2	2				0	34208.9716796875	20976.556640625	28159.455078125	82626.703125	68916.796875		118781.36328125	136089.4609375
Q9BSJ8	Extended synaptotagmin-1 OS=Homo sapiens OX=9606	ESYT1	7	5	15	5	1	1104	122,8	5,83				1			2	2	3	3	2	2							1			2	2	2	3	2	2				0		20391.4921875		138370.328125	73267.984375	216444.9921875	104388.12109375	175148.7578125
P49591	Serine--tRNA ligase, cytoplasmic OS=Homo sapiens OX=9606	SARS	6	3	15	3	1	514	58,7	6,43				1	2		2	2	2	2	1	3							1	2		2	2	2	2	1	3				0	43441.271484375	13269.2177734375	34197.8046875	199536.9765625	241007.3125	232108.0546875	176092.1796875	186021.9296875
Q96L46	Calpain small subunit 2 OS=Homo sapiens OX=9606	CAPNS2	11	3	14	1	1	248	27,6	5,73			1	2	2	3		1	2	1	1	1						1	2	2	3		1	1	1	1	1				0				133898.609375	111505.8046875	127724.1171875
O60911	Cathepsin L2 OS=Homo sapiens OX=9606	CTSV	21	4	14	4	1	334	37,3	8,76				5	4	5													4	4	3										0				731832.1875	778682.8125	731731.890625
Q9BYJ9	YTH domain-containing family protein 1 OS=Homo sapiens OX=9606	YTHDF1	11	3	14	1	1	559	60,8	8,79				2	1	2		1	2		1	2	1	1	1				2	1	2		1	2		1	2	1	1	1	0
O43432	Eukaryotic translation initiation factor 4 gamma 3 OS=Homo sapiens OX=9606	EIF4G3	3	5	14	2	1	1585	176,5	5,38	1	2	1	3	3	2				1					1	1	1	1	3	3	2				1					1	0				101968.6015625	60952.22265625	123211.5
O94973	AP-2 complex subunit alpha-2 OS=Homo sapiens OX=9606	AP2A2	10	6	14	3	1	939	103,9	6,96				6	3	4						1							5	3	3						1				0		20219.40234375		154953.640625	136909.25	127754.1953125
Q7L2E3	ATP-dependent RNA helicase DHX30 OS=Homo sapiens OX=9606	DHX30	5	5	14	5	1	1194	133,9	8,78				1	3	1	1						4	2	2				1	3	1	1						4	2	2	0		41252.669921875		517424.6796875	550212.28125	600117.8203125	55620.083984375
Q8IVH8	Mitogen-activated protein kinase kinase kinase kinase 3 OS=Homo sapiens OX=9606	MAP4K3	6	4	14	4	1	894	101,3	7,56		1	1	1	1	2				2	1	1		3	1		1	1	1	1	2				2	1	1		2	1	0		12060.3310546875		79158.65625	83322.7734375	89878.453125		28266.853515625
P59998	Actin-related protein 2/3 complex subunit 4 OS=Homo sapiens OX=9606	ARPC4	13	2	14	2	1	168	19,7	8,43	1	2	1	2	1	2		1			1		1	1	1	1	1	1	2	1	2		1			1		1	1	1	0	79330.451171875	58719.189453125	78092.689453125	751627.15625	742612.1875	724007.90625	209902.48828125	208440.265625
Q8WWY3	U4/U6 small nuclear ribonucleoprotein Prp31 OS=Homo sapiens OX=9606	PRPF31	20	4	14	4	1	499	55,4	5,78	2	1	1	5	3	2										1	1	1	4	3	2										0	37859.2421875	33138.3046875	49610.52734375	295403.15625	263519.4140625	213152.203125		43788.65234375
Q70UQ0	Inhibitor of nuclear factor kappa-B kinase-interacting protein OS=Homo sapiens OX=9606	IKBIP	7	2	14	2	1	350	39,3	9,17	1	1	1	2	1	2	1	1	1	1	1	1				1	1	1	2	1	2	1	1	1	1	1	1				0	115038.640625	77313.09375	104954.404296875	353746.0078125	363022.625	397855.78125	106095.8125	92081.3203125
P09622	Dihydrolipoyl dehydrogenase, mitochondrial OS=Homo sapiens OX=9606	DLD	9	3	14	3	1	509	54,1	7,85				2	1	2	2	2	2		2	1							2	1	2	2	2	2		2	1				0			25569.349609375	224873.171875	226521.078125	274108.015625	69755.0390625	92366.796875
P62310	U6 snRNA-associated Sm-like protein LSm3 OS=Homo sapiens OX=9606	LSM3	33	2	14	2	1	102	11,8	4,70	1	1	1	1		3	1	1	1	1	1		1		1	1	1	1	1		2	1	1	1	1	1		1		1	0	79726.015625	89262.65625	111188.171875	770903.40625	782825	784795.21875	214055.4296875	156196.140625
P19022	Cadherin-2 OS=Homo sapiens OX=9606	CDH2	6	4	14	4	1	906	99,7	4,81				1		1	3	4	1	1	2	1							1		1	3	3	1	1	2	1				0	25045.0546875	43861.689453125	40316.75	1431965.4765625	1313243.328125	1384521.578125	233510.921875	221930.2578125
Q9UBM7	7-dehydrocholesterol reductase OS=Homo sapiens OX=9606	DHCR7	4	2	14	2	1	475	54,5	8,70	1	1		1	1	1	2	1	1	1	3	1				1	1		1	1	1	2	1	1	1	2	1				0	60859.931640625	59279.57421875	69532.55078125	281940.46875	254759.2265625	226160.66796875	175277.37109375	156117.2890625
O00203	AP-3 complex subunit beta-1 OS=Homo sapiens OX=9606	AP3B1	3	2	14	2	1	1094	121,2	6,04	1	1	1	1			1	3	2	2	1			1		1	1	1	1			1	2	1	2	1			1		0	16258.7939453125	24070.1796875	21045.66796875	154140.234375	167045.53125	170295.65625	94720.75	108644.67578125
P47897	Glutamine--tRNA ligase OS=Homo sapiens OX=9606	QARS	5	3	14	3	1	775	87,7	7,15				3	1	1	1	2	1	1	2	2							3	1	1	1	2	1	1	2	2				0	12232.11328125		16488.970703125	136914.8125	119387.3046875	134380.921875	63050.724609375	71691.58984375
Q99961	Endophilin-A2 OS=Homo sapiens OX=9606	SH3GL1	10	3	14	3	1	368	41,5	5,43				2	1	1	2	3	2		1	2							1	1	1	1	2	2		1	2				0	15990.8466796875			157156.80078125	174439.92578125	169977.33984375	54600.5546875	116341.70703125
P37837	Transaldolase OS=Homo sapiens OX=9606	TALDO1	10	3	14	3	1	337	37,5	6,81			1	1	2	2	1	2	2	1	1	1						1	1	2	2	1	2	2	1	1	1				0	50514.93359375	59783.94140625	43399.43359375	428504.578125	449828.421875	520482.515625	256998.515625	263874.8046875
P04632	Calpain small subunit 1 OS=Homo sapiens OX=9606	CAPNS1	9	3	14	1	1	268	28,3	5,20			1	1	2	2	1	1	3	1	1	1						1	1	2	2	1	1	2	1	1	1				2	45553.1376953125	19247.78515625	18439.830078125	511490.53125	591402.9375	520571.375	177809.6640625	162826.57421875
P54687	Branched-chain-amino-acid aminotransferase, cytosolic OS=Homo sapiens OX=9606	BCAT1	11	3	14	3	1	386	42,9	5,30				1	2	2	2	2	2	1	1	1							1	2	2	2	2	2	1	1	1				0	53433.2890625	48820.1796875	48393.41015625	338225.734375	314117.1640625	335621.0078125	371518.984375	338772
P43686	26S proteasome regulatory subunit 6B OS=Homo sapiens OX=9606	PSMC4	12	4	14	4	1	418	47,3	5,21				1	2	2	2	2	2	2		1							1	2	2	2	2	2	2		1				0				188468.02734375	293689.19921875	280398.85546875	107470.173828125	186029.30078125
Q06323	Proteasome activator complex subunit 1 OS=Homo sapiens OX=9606	PSME1	14	3	14	3	1	249	28,7	6,02					2	1	1	2	3	1	2	2								2	1	1	2	3	1	2	2				0	42562.50390625	24960.751953125	16943.5546875	289426.8203125	282389.00390625	202628.9453125	230071.328125	180187.734375
Q9BRP8	Partner of Y14 and mago OS=Homo sapiens OX=9606	PYM1	16	2	14	2	1	204	22,6	9,45		1		1	1	1	2	3	2	1		1	1				1		1	1	1	2	2	1	1		1	1			0	9641.9931640625				40561.54296875			24014.98828125
P17858	ATP-dependent 6-phosphofructokinase, liver type OS=Homo sapiens OX=9606	PFKL	5	3	14	2	1	780	85,0	7,50				4	1		2	1	1	1	2	2							3	1		2	1	1	1	2	2				1				162551.04296875	155322.390625	115973.0703125	35568.140625	58084.16796875
Q7Z6B7	SLIT-ROBO Rho GTPase-activating protein 1 OS=Homo sapiens OX=9606	SRGAP1	3	3	13	1	1	1085	124,2	6,83		1	1	2	1	1			1	1	2	1	1		1		1	1	2	1	1			1	1	2	1	1		1	0
O00193	Small acidic protein OS=Homo sapiens OX=9606	SMAP	33	3	13	3	1	183	20,3	4,72		1		2			2	2	3			3					1		2			2	1	3			2				0
Q96PV6	Leukocyte receptor cluster member 8 OS=Homo sapiens OX=9606	LENG8	8	4	13	4	1	800	88,1	9,11	2	2	1	2	2								1	2	1	1	2	1	2	2								1	1	1	0	41185.328125	41812.33203125	40198.44140625		76512.0546875	69983.3203125
O15234	Protein CASC3 OS=Homo sapiens OX=9606	CASC3	6	2	13	2	1	703	76,2	6,48				2	3	2							2	1	3				1	2	1							2	1	2	0				144013.88671875	83255.53125	120599.03515625
Q9H307	Pinin OS=Homo sapiens OX=9606	PNN	8	3	13	3	1	717	81,6	7,14				1	2	3	1	2	1				1	1	1				1	2	2	1	1	1				1	1	1	0	17956.03515625			598852.5703125	615201.5625	635275.078125	53838.74609375	35735.26171875
P0CG12	Decreased expression in renal and prostate cancer protein OS=Homo sapiens OX=9606	DERPC	4	2	13	2	1	524	51,4	12,41	1	1	2	1	1	2				1	1	2		1		1	1	2	1	1	1				1	1	1		1		0	124921.546875	122042.9296875	92939.67578125	470432.96875	520475.203125	287977.09375	68403.25	55963.40234375
Q5JSZ5	Protein PRRC2B OS=Homo sapiens OX=9606	PRRC2B	2	4	13	4	1	2229	242,8	8,34	1	1	1	2		2							2	2	2	1	1	1	1		2							2	2	2	0	24376.48046875	13600.00390625	19790.6875	167091.40625	128071.1015625	119563.9375
Q16698	2,4-dienoyl-CoA reductase, mitochondrial OS=Homo sapiens OX=9606	DECR1	14	3	13	3	1	335	36,0	9,28	1	1	1	1	3	1				1		2			2	1	1	1	1	3	1				1		2			2	0	88223.98046875	66080.134765625	95887.78515625	336511.03125	439771.28125	521393.1015625	64508.19140625	68667.251953125
Q6UXN9	WD repeat-containing protein 82 OS=Homo sapiens OX=9606	WDR82	28	5	13	5	1	313	35,1	7,69	2		3	2	3	3										2		2	2	2	3										0	119653.38671875	111422.27734375	134803.2265625	578632.5625	563758.984375	458674.48046875	130848.82421875	131850
P35250	Replication factor C subunit 2 OS=Homo sapiens OX=9606	RFC2	7	2	13	2	1	354	39,1	6,44				1	1	1	2	2	1	1	1		1	1	1				1	1	1	2	2	1	1	1		1	1	1	0	35754.630859375	20562.703125	12167.798828125	207156.875	173870.46875	203739.8359375	82547.517578125	47768.3984375
Q14574	Desmocollin-3 OS=Homo sapiens OX=9606	DSC3	6	4	13	4	1	896	99,9	6,10	1	1	1	4	4	2										1	1	1	3	3	2										0	46974.6689453125	55411.951171875	43482.46484375	567816.75	736827.984375	629356.78125	25975.3125
P35249	Replication factor C subunit 4 OS=Homo sapiens OX=9606	RFC4	23	5	13	5	1	363	39,7	8,02	1			2	3	2			1	1	2	1				1			2	3	2			1	1	2	1				0	90894.36328125	46121.1953125	126344.9375	387942.2890625	579197.515625	655802.296875	241625.6484375	207003.375
P49862	Kallikrein-7 OS=Homo sapiens OX=9606	KLK7	32	6	13	6	1	253	27,5	8,47				5	4	4													5	3	4										0	44706.734375	50835.16015625	8355.5927734375	929015.390625	984489.5390625	1007165.9140625	37320.90625
Q9NRZ9	Lymphoid-specific helicase OS=Homo sapiens OX=9606	HELLS	6	4	13	4	1	838	97,0	7,93	1	2	1	1	2	3		1		1					1	1	2	1	1	2	3		1		1					1	0	44350.794921875	61914.046875	46104.833984375	259638.55078125	220349.9140625	269215.8828125	31222.958984375	62794.677734375
P09669	Cytochrome c oxidase subunit 6C OS=Homo sapiens OX=9606	COX6C	20	2	13	2	1	75	8,8	10,39	2	2	2				2	2	2			1				2	2	2				2	2	2			1				0	121322.92578125	116371.45703125	121609.59765625	259696.109375	320238.9375	235306.0390625	206499.09375	191519.328125
Q99714	3-hydroxyacyl-CoA dehydrogenase type-2 OS=Homo sapiens OX=9606	HSD17B10	19	3	13	3	1	261	26,9	7,78				2		2	1	1	3	2	1	1							2		2	1	1	3	1	1	1				0		20646.720703125		302722.6640625	279929.9140625	257514.34375	189782.3125	184511.1171875
P33316	Deoxyuridine 5'-triphosphate nucleotidohydrolase, mitochondrial OS=Homo sapiens OX=9606	DUT	15	3	13	3	1	252	26,5	9,36				1	1		4	3	2		1	1							1	1		3	3	2		1	1				0				115473.640625	153562.859375	89680	122231.8828125	196515.2421875
Q13642	Four and a half LIM domains protein 1 OS=Homo sapiens OX=9606	FHL1	15	4	13	4	1	323	36,2	8,97				1	1		3	1	2	2	2	1							1	1		3	1	2	2	2	1				0	20210.099609375	27739.212890625	26114.2578125	142652.85546875	129568.9140625	154499.83203125	216116.51171875	184650.59765625
Q14165	Malectin OS=Homo sapiens OX=9606	MLEC	10	2	13	2	1	292	32,2	5,41	1		2	1	1	1	1	1	1	2	1	1				1		1	1	1	1	1	1	1	2	1	1				0	17285.75	14451.5361328125		50225.9921875	52801.87890625	150221.453125	97997.6640625	112375.4296875
Q99798	Aconitate hydratase, mitochondrial OS=Homo sapiens OX=9606	ACO2	8	4	13	4	1	780	85,4	7,61							2	3	3	1	1	3										2	3	3	1	1	2				0	15173.6240234375			208352.2265625	206999.71875	109585.0546875	194973.01953125	170704
Q9BRA2	Thioredoxin domain-containing protein 17 OS=Homo sapiens OX=9606	TXNDC17	20	2	13	2	1	123	13,9	5,52	1	1		1	2	1	1	2	2		1	1				1	1		1	2	1	1	2	2		1	1				0	60289.44140625	71458.373046875	43524.94140625	249401.3046875	294199.546875	262371.140625	250960.03125	267033.8984375
Q07812	Apoptosis regulator BAX OS=Homo sapiens OX=9606	BAX	13	2	13	2	1	192	21,2	5,22	1	1	1		1	1	1	1	1	2	2	1				1	1	1		1	1	1	1	1	2	2	1				0	34111.50390625	30372.62109375	32434.8671875	132512.484375	164132.953125	140235.640625	135957.015625	154055.892578125
P61106	Ras-related protein Rab-14 OS=Homo sapiens OX=9606	RAB14	19	2	13	1	1	215	23,9	6,21						1	2	2	3	1	1	1		1	1						1	2	2	2	1	1	1		1	1	0							40966.8125
Q08J23	tRNA (cytosine(34)-C(5))-methyltransferase OS=Homo sapiens OX=9606	NSUN2	6	3	13	3	1	767	86,4	6,77	1		2	1			2	1	2		2		1	1		1		2	1			1	1	2		1		1	1		0				64630.01171875				7449.978515625
Q9UMX0	Ubiquilin-1 OS=Homo sapiens OX=9606	UBQLN1	6	3	12	1	1	589	62,5	5,11							2	4	2	2	1	1										2	2	2	2	1	1				0
Q08431	Lactadherin OS=Homo sapiens OX=9606	MFGE8	19	5	12	5	1	387	43,1	8,15				1	4	1							2	3	1				1	3	1							2	2	1	0				103678.9296875	134062.6171875	121433.6796875
Q5BKZ1	DBIRD complex subunit ZNF326 OS=Homo sapiens OX=9606	ZNF326	10	4	12	4	1	582	65,6	5,15				2	3	3							1	1	2				2	3	3							1	1	2	0				347189.91796875	387173.8515625	325972.765625
Q92896	Golgi apparatus protein 1 OS=Homo sapiens OX=9606	GLG1	6	4	12	4	1	1179	134,5	6,90				3		2	1	1	1	1			1	2					3		2	1	1	1	1			1	1		0				1276129.3203125	1248775.5	1323347.875	82725.01953125	58361.974609375
Q9H4G4	Golgi-associated plant pathogenesis-related protein 1 OS=Homo sapiens OX=9606	GLIPR2	17	2	12	2	1	154	17,2	9,41				3	1	1			1	1	1	1	2	1					2	1	1			1	1	1	1	1	1		0	45200.630859375	23083.072265625	44571.177734375	246025.2109375	101863.9765625	87066.09375	75834.033203125	81664.6796875
Q9H2D6	TRIO and F-actin-binding protein OS=Homo sapiens OX=9606	TRIOBP	1	2	12	2	1	2365	261,2	8,48		1		1	1	3				1	1	1	1	1	1		1		1	1	2				1	1	1	1	1	1	0		10690.2216796875	5870.85400390625	64343.19921875	79978.4453125	50167.87890625
Q9P2I0	Cleavage and polyadenylation specificity factor subunit 2 OS=Homo sapiens OX=9606	CPSF2	9	5	12	5	1	782	88,4	5,11		1		3	4	4											1		3	2	4										0	26752.822265625			358331.3203125	418220.1640625	446246.7734375	30455.140625
Q9Y5S2	Serine/threonine-protein kinase MRCK beta OS=Homo sapiens OX=9606	CDC42BPB	4	4	12	4	1	1711	194,2	6,37					1					1	1	1	3	3	2					1					1	1	1	3	2	2	0				61550.12109375	70551.171875	69884.875		38775.70703125
P35244	Replication protein A 14 kDa subunit OS=Homo sapiens OX=9606	RPA3	27	2	12	2	1	121	13,6	5,08			1	2	2	2		1	1					2	1			1	2	2	2		1	1					1	1	0				227573.6953125	218340.0859375	248133.640625	63739.294921875	114284.63671875
O75400	Pre-mRNA-processing factor 40 homolog A OS=Homo sapiens OX=9606	PRPF40A	6	4	12	4	1	957	108,7	7,56		1		4	2	2	1	1		1							1		4	2	2	1	1		1						0	69258.984375	101626.390625	112888.52734375	648224.8125	247079.75	711606.765625	255843.234375	232862.4140625
Q9Y2W2	WW domain-binding protein 11 OS=Homo sapiens OX=9606	WBP11	9	4	12	4	1	641	70,0	8,38	1		2	1	2	4	1					1				1		2	1	2	3	1					1				0	78356.98828125	114372.4765625	91206.796875	486984.75	534650.2578125	593569.7109375	44782.921875	80300.7109375
Q9BWW4	Single-stranded DNA-binding protein 3 OS=Homo sapiens OX=9606	SSBP3	7	2	12	2	1	388	40,4	6,90	1	1	1	2	1	1	1			1	1	1			1	1	1	1	1	1	1	1			1	1	1			1	0	28510.66796875	21246.26171875		203303.671875	196413.15625	204046.484375	87739.75	54962.4609375
P51153	Ras-related protein Rab-13 OS=Homo sapiens OX=9606	RAB13	18	3	12	2	1	203	22,8	9,19		1		3	2	1	1	1	1	1			1				1		3	2	1	1	1	1	1			1			0	36524.4921875	32819.93359375	35684.703125	177743.40625	141688.125	166504.3125	74512.53125	84962.265625
Q05519	Serine/arginine-rich splicing factor 11 OS=Homo sapiens OX=9606	SRSF11	7	2	12	2	1	484	53,5	10,52	2	1	1				1		1				3	1	2	1	1	1				1		1				2	1	2	0	72263.78125	63815.734375	65706.0390625	207541.796875	178747.890625	213052.78125	249413.625	243876.6328125
O60427	Acyl-CoA (8-3)-desaturase OS=Homo sapiens OX=9606	FADS1	9	2	12	2	1	444	51,9	8,87		1	2	2	2	1		1	1		1	1					1	2	1	2	1		1	1		1	1				0		35354.96875	48843.234375	118535.265625	121680.3046875	143833.6875	49837.7890625	79898.375
P35269	General transcription factor IIF subunit 1 OS=Homo sapiens OX=9606	GTF2F1	7	2	12	2	1	517	58,2	7,49	1	1		1	1		2	1	1	1	1	1	1			1	1		1	1		2	1	1	1	1	1	1			0	15157.740234375	14900.517578125	15499.0537109375	42099.06640625	43405.33984375	35141.265625	46337.96484375
Q12904	Aminoacyl tRNA synthase complex-interacting multifunctional protein 1 OS=Homo sapiens OX=9606	AIMP1	17	4	12	4	1	312	34,3	8,43				1	1		2	3	4			1							1	1		2	3	3			1				0				109062.3515625	137601.421875	103074.9765625	58313.66015625	66988.9296875
Q9Y277	Voltage-dependent anion-selective channel protein 3 OS=Homo sapiens OX=9606	VDAC3	7	2	12	1	1	283	30,6	8,66	1			1	1	2	1	1	2	1	1	1				1			1	1	2	1	1	2	1	1	1				0	31442.98046875	28439.119140625	24437.56640625	207081.90625	202915.34375	216183.03125	166045.765625	143766.59375
P09486	SPARC OS=Homo sapiens OX=9606	SPARC	12	3	12	3	1	303	34,6	4,84				1			3	2	2	1	1	2							1			2	2	2	1	1	2				0	30863.125	30848.306640625	24679.892578125	295484.0546875	247776.63671875	228572.2421875	261595.23046875	303449.54296875
P60981	Destrin OS=Homo sapiens OX=9606	DSTN	27	4	12	4	1	165	18,5	7,85				1	1	2	2	3	3										1	1	2	2	3	3							0	41073.474609375	42773.2041015625	27141.8984375	493895.2578125	482435.1171875	518001.51953125	263948.842773438	275265.234375
P43246	DNA mismatch repair protein Msh2 OS=Homo sapiens OX=9606	MSH2	4	3	12	3	1	934	104,7	5,77		1		2			2	2	2	1	1	1					1		2			2	1	2	1	1	1				0	19377.791015625	20081.392578125		157815.3671875	85544.3515625	158145.640625	145122.6875	120290.4765625
P23193	Transcription elongation factor A protein 1 OS=Homo sapiens OX=9606	TCEA1	7	2	12	2	1	301	33,9	8,38				1	1	2	1	1	2		3	1							1	1	1	1	1	2		2	1				0	39824.001953125	14443.048828125	13200.5966796875	152002.515625	193958.28125	167162.2578125	110688.85546875	135413.98828125
P56192	Methionine--tRNA ligase, cytoplasmic OS=Homo sapiens OX=9606	MARS	4	3	12	3	1	900	101,1	6,16				1	1		2	1	2	3	2								1	1		2	1	2	2	2					0	16544.56640625	29030.96484375	23395.572265625	338672.73046875	312551.4296875	340528.91015625	215664.04296875	200823.66796875
P02792	Ferritin light chain OS=Homo sapiens OX=9606	FTL	17	2	12	2	1	175	20,0	5,78				1	2	1	2	1	1	1	2	1							1	2	1	2	1	1	1	2	1				0				273157.2890625	123517.6328125	123943.8828125	162096.453125	175040.96875
Q99584	Protein S100-A13 OS=Homo sapiens OX=9606	S100A13	23	2	12	2	1	98	11,5	6,16	1	1	1				1	2	2	1	1	2				1	1	1				1	2	2	1	1	1				0	47999.24609375	27751.953125	31186.39453125	75207.4921875	133734.73046875	86313.859375	164785.66796875	154852.83203125
P55145	Mesencephalic astrocyte-derived neurotrophic factor OS=Homo sapiens OX=9606	MANF	15	2	12	2	1	182	20,7	8,69				1		1	2	3	1	1	1	2							1		1	2	2	1	1	1	2				0	40853.498046875	53064.560546875	53210.56640625	225010.21875	223227.1015625	224377.4296875	175732.7890625	188312.671875
Q9Y2V2	Calcium-regulated heat-stable protein 1 OS=Homo sapiens OX=9606	CARHSP1	35	2	12	2	1	147	15,9	8,21	1		1	1	1	1	2	1	1	1	1				1	1		1	1	1	1	2	1	1	1	1				1	0	25792.11328125	36443.6328125	32201.337890625	430093.671875	372452.5	462602.421875	399009.796875	471881.984375
P49588	Alanine--tRNA ligase, cytoplasmic OS=Homo sapiens OX=9606	AARS	5	4	12	4	1	968	106,7	5,53							2	2	3	3	1	1										2	2	2	2	1	1				0	17990.048828125		13615.40625	210304.234375	188101.6015625	180707.3046875	219887.1640625	210197.56640625
P20340	Ras-related protein Rab-6A OS=Homo sapiens OX=9606	RAB6A	11	2	12	1	1	208	23,6	5,54				1		2	1	1	1	1	2	1		1	1				1		2	1	1	1	1	2	1		1	1	0				106932.078125	77171.6171875	116046.109375	54851.29296875	56554.0234375
O60664	Perilipin-3 OS=Homo sapiens OX=9606	PLIN3	13	3	12	3	1	434	47,0	5,44				1	1	2	1	1	2	1	2	1							1	1	2	1	1	2	1	2	1				0				105738.1015625	110698.921875	117102.6484375	71293.1328125	61879.76171875
P62495	Eukaryotic peptide chain release factor subunit 1 OS=Homo sapiens OX=9606	ETF1	10	3	12	3	1	437	49,0	5,71							2	3	2	3	1	1										2	2	2	3	1	1				0	27939.2421875	28757.85546875	35289.03515625	182381.5078125	187510.2421875	218804.5859375	205968.7578125	161299.3984375
P31930	Cytochrome b-c1 complex subunit 1, mitochondrial OS=Homo sapiens OX=9606	UQCRC1	7	3	12	3	1	480	52,6	6,37				1	2	1	2	1	2	1		2							1	2	1	2	1	2	1		2				0				301078.59375	316384.9296875	285899.1328125	134254.5859375	172637.62109375
P49189	4-trimethylaminobutyraldehyde dehydrogenase OS=Homo sapiens OX=9606	ALDH9A1	7	3	12	3	1	494	53,8	5,87				1	1		1	2	2	2	2	1							1	1		1	1	2	1	2	1				0			16457.1171875	169582.390625	180480.8671875	145852.640625	80640.3359375	158583.3515625
Q9Y5V3	Melanoma-associated antigen D1 OS=Homo sapiens OX=9606	MAGED1	3	2	11	1	1	778	86,1	5,83				1	1	1	1	2	1	1	1	1		1					1	1	1	1	2	1	1	1	1		1		0
Q8IW75	Serpin A12 OS=Homo sapiens OX=9606	SERPINA12	14	5	11	5	1	414	47,1	9,29				5	3	3													5	3	3										0		15093.3544921875	17831.326171875	559548.3125	580287.328125	612937.765625
P35251	Replication factor C subunit 1 OS=Homo sapiens OX=9606	RFC1	5	4	11	4	1	1148	128,2	9,36	1			1	1	1	1			1	2	1		2		1			1	1	1	1			1	2	1		2		0	14068.775390625	26542.4765625	13697.1845703125	137890.359375	151152.953125	149407.6640625
Q9NZB2	Constitutive coactivator of PPAR-gamma-like protein 1 OS=Homo sapiens OX=9606	FAM120A	9	7	11	7	1	1118	121,8	8,88				2	3	3							1	2					2	3	3							1	2		0				318429.671875	314011.25	299604.94921875
Q0ZGT2	Nexilin OS=Homo sapiens OX=9606	NEXN	4	2	11	2	1	675	80,6	5,33				1	1	1				1	1	1	1	2	2				1	1	1				1	1	1	1	2	2	0	12133.46875		10128.9326171875	115233.2578125	190564.453125	187733.9609375	26426.66796875
Q86YT6	E3 ubiquitin-protein ligase MIB1 OS=Homo sapiens OX=9606	MIB1	2	2	11	2	1	1006	110,1	6,92				2	1	1				1	1	1	1	1	2				2	1	1				1	1	1	1	1	1	0			11679.5458984375	201379.0234375	108944.1171875	166397.27734375		21317.556640625
Q8IZQ5	Selenoprotein H OS=Homo sapiens OX=9606	SELENOH	16	2	11	2	1	122	13,4	9,74	2	1	2	1		1		1	1			1			1	2	1	2	1		1		1	1			1			1	0	61122.68359375	39170.21484375	77790.92578125	282652.6015625	345614.9375	357994.484375	60596.625	122302.3828125
O96013	Serine/threonine-protein kinase PAK 4 OS=Homo sapiens OX=9606	PAK4	11	3	11	3	1	591	64,0	9,73	3	1	1	1	2	1		2								2	1	1	1	2	1		1								0	85993.263671875	96255.078125	113485.07421875	122538.7109375	251078.65625	276156.0078125	50362.73046875	48182.1640625
P08240	Signal recognition particle receptor subunit alpha OS=Homo sapiens OX=9606	SRPRA	9	3	11	3	1	638	69,8	8,95	1	1	2	1	1	1	1	1	1				1			1	1	1	1	1	1	1	1	1				1			0	49007.69921875	34934.5703125	42826.08203125	122890.9375	138739.125	362255.9140625	52382.60546875	60840.6875
Q2NL82	Pre-rRNA-processing protein TSR1 homolog OS=Homo sapiens OX=9606	TSR1	7	4	11	4	1	804	91,8	7,42	2	2	1	1		3		1						1		2	2	1	1		3		1						1		0	35463.00390625	62713.740234375	26048.07421875	215813.71875	289258.28125	288408.9609375	108636.091796875	82038.78515625
O60828	Polyglutamine-binding protein 1 OS=Homo sapiens OX=9606	PQBP1	26	4	11	4	1	265	30,5	6,33			2	2	2	3	1	1										1	2	2	3	1	1								0	100902.412109375	93179.23046875	113254.345703125	842456.03125	814306.671875	754725.359375	123768.859375	195295.16796875
O60573	Eukaryotic translation initiation factor 4E type 2 OS=Homo sapiens OX=9606	EIF4E2	12	3	11	3	1	245	28,3	8,88	2	1		2		1	2			1	2					2	1		1		1	2			1	1					0	83378.01953125	66549.6484375	81147.1005859375	148841.06640625	151347.4453125	171404.82421875	46723.880859375	20952.927734375
Q14677	Clathrin interactor 1 OS=Homo sapiens OX=9606	CLINT1	6	3	11	3	1	625	68,2	6,42	1			1		1	1	2	2	1	1		1			1			1		1	1	2	2	1	1		1			0	14784.3447265625	20514.763671875	10280.77734375	210524.796875	262332.25	247951.9609375	109501.99609375	102017.2734375
Q9BY44	Eukaryotic translation initiation factor 2A OS=Homo sapiens OX=9606	EIF2A	8	3	11	3	1	585	64,9	8,87	1			2	1	1		1		1		1	2	1		1			2	1	1		1		1		1	2	1		0		18070.568359375	20243.611328125	71791.515625	162112.140625	197456.25390625	69369.365234375	51164.19140625
Q15125	3-beta-hydroxysteroid-Delta(8),Delta(7)-isomerase OS=Homo sapiens OX=9606	EBP	13	2	11	2	1	230	26,3	7,90				1	1	2	1	1	2	1	1	1							1	1	2	1	1	2	1	1	1				0	65161.5205078125	42680.265625	44031.3823242188	325827.982421875	283466.212890625	322356.3125	87585.916015625	123643.15625
Q99417	c-Myc-binding protein OS=Homo sapiens OX=9606	MYCBP	45	3	11	3	1	103	12,0	5,91	2	2	1	1	1	1		1	1					1		1	1	1	1	1	1		1	1					1		0	42463.41015625	39976.40625	62649.67578125	192630.359375	119024.484375	108716.6015625	80135.3515625	71000.30078125
Q13561	Dynactin subunit 2 OS=Homo sapiens OX=9606	DCTN2	11	3	11	3	1	401	44,2	5,21				1	1	2	1	1	1	2	1	1							1	1	1	1	1	1	1	1	1				0		20546.794921875	22928.76953125	238318.1640625	216982.8125	274471.5625	79874.890625	68334.6015625
P31949	Protein S100-A11 OS=Homo sapiens OX=9606	S100A11	34	3	11	3	1	105	11,7	7,12	1			3	2	2	1	1	1							1			3	2	2	1	1	1							0	35880.11328125	53899.419921875	39249.5390625	1005778.9375	953657.71875	1115098.34375	103392.7265625	103508.9765625
Q9UJS0	Calcium-binding mitochondrial carrier protein Aralar2 OS=Homo sapiens OX=9606	SLC25A13	8	4	11	4	1	675	74,1	8,62			1		1		1	1	2	1	2	2						1		1		1	1	2	1	2	2				0	27331.857421875			166996.3359375	291477.5390625	325546.46875	131215.51953125	130480.349609375
O94979	Protein transport protein Sec31A OS=Homo sapiens OX=9606	SEC31A	3	3	11	3	1	1220	132,9	6,89				1			3	2	3	1	1								1			3	2	3	1	1					0				98252.0390625	66733.3046875	65069.359375	107962.58203125	85945.26953125
O43399	Tumor protein D54 OS=Homo sapiens OX=9606	TPD52L2	19	3	11	3	1	206	22,2	5,36	1							2	2	2	4					1							1	2	2	3					0	101951.584960938	51639.9140625	14032.3046875	148930.453125	135031.37109375	327182.6484375	191417.26953125	191735.00390625
Q9BTV4	Transmembrane protein 43 OS=Homo sapiens OX=9606	TMEM43	17	4	11	4	1	400	44,8	8,13				3	3	3			1		1								2	2	3			1		1					0	25320.4814453125	17693.4375		372384.3984375	397491.2890625	442499.828125	83771.9609375	122618.580078125
Q9UI30	Multifunctional methyltransferase subunit TRM112-like protein OS=Homo sapiens OX=9606	TRMT112	22	2	11	2	1	125	14,2	5,26	1	1		1		1	1	2	1	1	1	1				1	1		1		1	1	1	1	1	1	1				0	22591.611328125	23498.640625	25700.017578125	272947.109375	272850.484375	213303.3359375	42448.12109375	47907.85546875
O76094	Signal recognition particle subunit SRP72 OS=Homo sapiens OX=9606	SRP72	11	5	11	5	1	671	74,6	9,26		1					2	1	3	1	2	1					1					2	1	2	1	2	1				0	14184.7548828125		12336.7119140625	37275.71875	33034.7421875		44008.42578125	31592.3046875
Q69YN4	Protein virilizer homolog OS=Homo sapiens OX=9606	VIRMA	3	5	10	5	1	1812	201,9	5,01				4	3	3													4	3	3										0				302463.78125	116356.90625	241780.8046875
O95202	Mitochondrial proton/calcium exchanger protein OS=Homo sapiens OX=9606	LETM1	3	2	10	2	1	739	83,3	6,70		1	1	1			1	1	1	1	1	1	1				1	1	1			1	1	1	1	1	1	1			0
Q8WUA2	Peptidyl-prolyl cis-trans isomerase-like 4 OS=Homo sapiens OX=9606	PPIL4	7	3	10	3	1	492	57,2	5,92	3	3	1					1	1		1					3	2	1					1	1		1					0
P46063	ATP-dependent DNA helicase Q1 OS=Homo sapiens OX=9606	RECQL	15	6	10	6	1	649	73,4	7,88													4	3	3													4	2	3	0	23753.005859375		25263.265625	259023.1171875	163955.09375	164773.328125		20789.814453125
Q96SB4	SRSF protein kinase 1 OS=Homo sapiens OX=9606	SRPK1	7	3	10	2	1	655	74,3	6,16				3	1	2			1	1		1		1					3	1	2			1	1		1		1		1	8459.537109375	13058.9150390625	8628.01171875	352700.390625	339494.3671875	352138.578125	34390.7265625	39102.23046875
Q9NUL3	Double-stranded RNA-binding protein Staufen homolog 2 OS=Homo sapiens OX=9606	STAU2	7	3	10	3	1	570	62,6	9,61		1		2	1	3							1		2		1		2	1	3							1		2	0	49874.16796875	49528.5234375	25333.056640625	370737.9140625	339360.65625	438185.359375		36372.70703125
Q9P2N5	RNA-binding protein 27 OS=Homo sapiens OX=9606	RBM27	5	4	10	3	1	1060	118,6	9,19	1	1			3	1	1	1			1		1			1	1			3	1	1	1			1		1			0	83854.96875	32233.25	65336.201171875	120575.8828125	121569.5	105977.640625	46058.65625	34798.79296875
Q9BXS6	Nucleolar and spindle-associated protein 1 OS=Homo sapiens OX=9606	NUSAP1	10	3	10	3	1	441	49,4	9,91				2	1	2		1					2	1	1				2	1	2		1					2	1	1	0		12181.0634765625	25695.759765625	50844.8515625	36918.16015625	52330.203125	28534.80859375
Q9Y5B6	PAX3- and PAX7-binding protein 1 OS=Homo sapiens OX=9606	PAXBP1	6	4	10	4	1	917	104,7	5,68				4	4	2													3	3	2										0		13549.6865234375		322407.4375	310371.828125	364095.3515625	26963.5859375
Q96EY4	Translation machinery-associated protein 16 OS=Homo sapiens OX=9606	TMA16	12	2	10	2	1	203	23,8	9,26	1	1	1		1	1				1		1	1	1	1	1	1	1		1	1				1		1	1	1	1	0	57487.32421875	96608.923828125	93154.6484375	444367.65625	442229.15625	416548.21875	127702.390625	133992.5859375
Q15388	Mitochondrial import receptor subunit TOM20 homolog OS=Homo sapiens OX=9606	TOMM20	23	2	10	2	1	145	16,3	8,60	1	1			1	1	1	1	1	1	1				1	1	1			1	1	1	1	1	1	1				1	0	142338.046875	121818.3828125	118453.609375	429394.3125	447226.75	434813.1875	139703.0625	131805.3125
O75934	Pre-mRNA-splicing factor SPF27 OS=Homo sapiens OX=9606	BCAS2	16	2	10	2	1	225	26,1	5,66				3	1	3	1						1		1				2	1	2	1						1		1	0				415683.609375	393346.0859375	475558.375	36871.66796875	36616.32421875
P28288	ATP-binding cassette sub-family D member 3 OS=Homo sapiens OX=9606	ABCD3	4	2	10	2	1	659	75,4	9,36				3	1	2	1			1		1			1				2	1	2	1			1		1			1	0			20981.9765625	236771.296875	289517.9375	268012.4375	47575.40625	89948.703125
Q9P2E9	Ribosome-binding protein 1 OS=Homo sapiens OX=9606	RRBP1	3	3	10	3	1	1410	152,4	8,60	1	1		1	1		2	1	1	1	1					1	1		1	1		2	1	1	1	1					0	8288.8193359375	11994.8125			46058.7578125	44377.37890625	37399.234375	26893.89453125
O75347	Tubulin-specific chaperone A OS=Homo sapiens OX=9606	TBCA	22	3	10	3	1	108	12,8	5,29	1						3	2	4							1						2	2	2							0	89178.091796875	76774.91796875	55794.501953125	474027.765625	536143.9140625	525379.21875	254027.6640625	222897.1640625
P11413	Glucose-6-phosphate 1-dehydrogenase OS=Homo sapiens OX=9606	G6PD	8	3	10	3	1	515	59,2	6,84					1		2	2	1	1	1	2								1		2	2	1	1	1	2				0						41748.10546875	86949.740234375	88136.3359375
Q9BPW8	Protein NipSnap homolog 1 OS=Homo sapiens OX=9606	NIPSNAP1	17	3	10	3	1	284	33,3	9,31							1	2	3	1	3											1	2	2	1	2					0	15790.86328125	21573.75	44388.70703125	258044.5859375	228992.6015625	239571.6328125	179226.37109375	231963.48828125
P15170	Eukaryotic peptide chain release factor GTP-binding subunit ERF3A OS=Homo sapiens OX=9606	GSPT1	7	2	10	2	1	499	55,7	5,62				1	1		1	1	1	1	3	1							1	1		1	1	1	1	2	1				0	20789.90625	24081.845703125	16364.4501953125	112468.8828125	113116.6875	122687.515625	135972.78125	116710.1953125
P30520	Adenylosuccinate synthetase isozyme 2 OS=Homo sapiens OX=9606	ADSS	5	2	10	2	1	456	50,1	6,55							1	2	2	1	2	2										1	2	2	1	2	2				0	14909.8466796875						70186.65625	68733.96875
P28482	Mitogen-activated protein kinase 1 OS=Homo sapiens OX=9606	MAPK1	10	4	10	2	1	360	41,4	6,98			1	1		1	2	2		1	1	1						1	1		1	2	2		1	1	1				1	43825.130859375	37827.6015625	20106.546875	188890.703125	189539.8359375	182009.4765625	143987.14453125	188288.66015625
Q9UHV9	Prefoldin subunit 2 OS=Homo sapiens OX=9606	PFDN2	17	2	10	2	1	154	16,6	6,58	1						2	3	1	1	1	1				1						2	2	1	1	1	1				0	27284.798828125	34179.68359375	21660.12890625	114816.6171875	149084.484375	302639.390625	219248.5078125	207049.953125
P06454	Prothymosin alpha OS=Homo sapiens OX=9606	PTMA	23	2	10	2	1	111	12,2	3,78		1					1	1	3	2	1	1					1					1	1	2	1	1	1				0	18278.388671875	15125.8173828125	12042.2568359375	58768.57421875	70355.984375	67581.375	159575.938476563	171876.704101563
P49773	Histidine triad nucleotide-binding protein 1 OS=Homo sapiens OX=9606	HINT1	46	3	10	3	1	126	13,8	6,95							4	1	4			1										2	1	3			1				0	105635.5078125	51849.0234375	92862.8359375	645810.25	687292.56640625	750721.80859375	749526.75	769333.40625
Q9UBB4	Ataxin-10 OS=Homo sapiens OX=9606	ATXN10	12	4	10	4	1	475	53,5	5,25				2	1		2	3	1			1							2	1		2	3	1			1				0	20668.470703125	34927.568359375		71973.703125	48848.23828125	95067.1953125	126195.74609375	134901.78125
Q8N1G4	Leucine-rich repeat-containing protein 47 OS=Homo sapiens OX=9606	LRRC47	10	3	10	3	1	583	63,4	8,28		1		2	2	1		1		1	1	1					1		2	2	1		1		1	1	1				0			20074.3125	119050.8671875	111909.6875	124677.7421875	28793.435546875	44276.6953125
Q9Y3B3	Transmembrane emp24 domain-containing protein 7 OS=Homo sapiens OX=9606	TMED7	11	2	10	2	1	224	25,2	6,89					1	1	3	2	3											1	1	2	2	2							0				169941.2734375	200717.8359375	180637.578125	122734.140625	128797.12109375
Q00534	Cyclin-dependent kinase 6 OS=Homo sapiens OX=9606	CDK6	6	2	10	1	1	326	36,9	6,46	1						1	3	2	1	1	1				1						1	2	2	1	1	1				0				46980.18359375			54773.1171875	47667.34375
P36405	ADP-ribosylation factor-like protein 3 OS=Homo sapiens OX=9606	ARL3	27	3	10	3	1	182	20,4	7,24				1	1		2	2	1	1		2							1	1		2	2	1	1		2				0	23658.619140625	22580.841796875	18885.65625	268898.71484375	278723.0390625	151915.4609375	225080.16796875	256752.9140625
Q9NP72	Ras-related protein Rab-18 OS=Homo sapiens OX=9606	RAB18	18	3	10	3	1	206	23,0	5,24						1	2	2	3	1		1									1	2	2	2	1		1				0				51900.53515625	88471.4765625	42336.07421875	145345.14453125	79923.0078125
P02786	Transferrin receptor protein 1 OS=Homo sapiens OX=9606	TFRC	7	4	10	4	1	760	84,8	6,61							1	1	3	2	1	2										1	1	3	2	1	2				0		9711.32421875					81836.5234375	71654.232421875
O75396	Vesicle-trafficking protein SEC22b OS=Homo sapiens OX=9606	SEC22B	16	3	10	3	1	215	24,6	6,92		1	1	1	2	1		1	1		2						1	1	1	1	1		1	1		2					0	42201.375	55842.375	41301.10546875	275018.0546875	299103.87109375	249875.91015625	103122.33203125	105331.79296875
O60763	General vesicular transport factor p115 OS=Homo sapiens OX=9606	USO1	6	4	10	4	1	962	107,8	4,91					1		2	2	2	2		1								1		2	2	2	2		1				0	16658.513671875					113374.86328125	86938.0703125	79588.515625
Q14534	Squalene monooxygenase OS=Homo sapiens OX=9606	SQLE	12	4	10	4	1	574	63,9	8,63				3		1	1	1		1	3								3		1	1	1		1	3					0	36606.0654296875	17967.470703125		304704.1640625	113803.7734375	227329.875	84161.99609375	107748.861328125
O14633	Late cornified envelope protein 2B OS=Homo sapiens OX=9606	LCE2B	36	2	9	2	1	110	11,2	8,09			1	3	2	3												1	2	1	2										0				57669.421875	52719.078125	66961.27734375
O15042	U2 snRNP-associated SURP motif-containing protein OS=Homo sapiens OX=9606	U2SURP	4	3	9	2	1	1029	118,2	8,47		1		3	2	3											1		3	2	3										0
P07947	Tyrosine-protein kinase Yes OS=Homo sapiens OX=9606	YES1	8	2	9	1	1	543	60,8	6,74	1						1	2	1	2	1	1				1						1	1	1	2	1	1				0
Q6P2E9	Enhancer of mRNA-decapping protein 4 OS=Homo sapiens OX=9606	EDC4	3	3	9	3	1	1401	151,6	5,86					1	2					1	1	2	1	1					1	2					1	1	1	1	1	0				198540.15625	221093.5546875	263704.15625		36610.06640625
P05090	Apolipoprotein D OS=Homo sapiens OX=9606	APOD	13	2	9	2	1	189	21,3	5,15	1	1	1	1	2	1	1						1			1	1	1	1	2	1	1						1			0	38109.7421875	37023.234375		246223.125	297859.40625	270919.96875	44136.7109375	21132.44921875
Q96KR1	Zinc finger RNA-binding protein OS=Homo sapiens OX=9606	ZFR	6	4	9	4	1	1074	116,9	9,04				2	2	2							1	1	1				2	2	2							1	1	1	0				123452.80859375	91027.09375	172351.8828125		23059.732421875
Q9UQE7	Structural maintenance of chromosomes protein 3 OS=Homo sapiens OX=9606	SMC3	4	4	9	4	1	1217	141,5	7,18				2		1				1	3	2							2		1				1	3	2				0			14134.384765625	320261.84375	506017.6875	515185.90625	96274.091796875	122867.765625
Q96EV2	RNA-binding protein 33 OS=Homo sapiens OX=9606	RBM33	2	2	9	2	1	1170	129,9	6,93	1	2	1		1	1							2		1	1	2	1		1	1							2		1	0	31540.5859375	38576.95703125	32396.853515625	77973.8828125	92945.03125	106332.6796875	40017.59765625	23824.412109375
O75940	Survival of motor neuron-related-splicing factor 30 OS=Homo sapiens OX=9606	SMNDC1	24	3	9	3	1	238	26,7	7,24				3	3	3													2	2	3										0			32750.97265625	346832.28125	364344.09375	367180.984375	39051.0234375
P55265	Double-stranded RNA-specific adenosine deaminase OS=Homo sapiens OX=9606	ADAR	4	3	9	3	1	1226	136,0	8,65				1	1	2							2	2	1				1	1	2							2	1	1	0				235393.03125	181789.80078125	235461.9375	12493.9619140625	61994.025390625
Q9BQ70	Transcription factor 25 OS=Homo sapiens OX=9606	TCF25	4	2	9	2	1	676	76,6	6,35		1	1	1	1			1				1	1	1	1		1	1	1	1			1				1	1	1	1	0		27427.216796875	27797.56640625	90058.8984375	129072.5	91032.4765625	29552.34375	19701.04296875
O95831	Apoptosis-inducing factor 1, mitochondrial OS=Homo sapiens OX=9606	AIFM1	4	2	9	2	1	613	66,9	8,95						1	2		2	1	2	1									1	2		2	1	1	1				0	53048.4189453125	32290.39453125	49800.5849609375	349546.8359375	352568.8203125	369787.26171875	137683.0546875	103663.1328125
Q96F07	Cytoplasmic FMR1-interacting protein 2 OS=Homo sapiens OX=9606	CYFIP2	3	4	9	4	1	1278	148,3	7,31			1					1		1	2	3	1					1					1		1	2	3	1			0		44711.48046875		260521.78515625	250679.6796875	256709.6796875	126157.59765625	130061.84375
Q9UK45	U6 snRNA-associated Sm-like protein LSm7 OS=Homo sapiens OX=9606	LSM7	32	2	9	2	1	103	11,6	5,27					2	2	1	1	2						1					2	2	1	1	1						1	0	27155.177734375	25544.451171875	30916.130859375	418578.96875	724640.46875	395336.21875	89225.9296875	100284.296875
O75116	Rho-associated protein kinase 2 OS=Homo sapiens OX=9606	ROCK2	3	3	9	3	1	1388	160,8	6,02				1	1	2	1	1	1		1	1							1	1	1	1	1	1		1	1				0		13532.7744140625		56000.87890625	62922.203125	61511.28125		39526.62890625
O14929	Histone acetyltransferase type B catalytic subunit OS=Homo sapiens OX=9606	HAT1	13	3	9	3	1	419	49,5	5,69						1	1	2	1		2	2									1	1	2	1		2	2				0				55459.05078125	60280.7109375	67815.8203125	47739.70703125	53058.984375
P04080	Cystatin-B OS=Homo sapiens OX=9606	CSTB	34	2	9	2	1	98	11,1	7,56				1	1	2	1	1	1		1	1							1	1	2	1	1	1		1	1				0		20802.986328125		711105.75	715707.875	658476.1875	125742.1328125	164351.21875
P46977	Dolichyl-diphosphooligosaccharide--protein glycosyltransferase subunit STT3A OS=Homo sapiens OX=9606	STT3A	3	2	9	2	1	705	80,5	8,07		1			1	1	2	1		1		2					1			1	1	2	1		1		2				0	21197.126953125		35281.1435546875	122060.625	146792.96875	235384.4609375	139530.78515625	139492.6796875
Q9H9B4	Sideroflexin-1 OS=Homo sapiens OX=9606	SFXN1	13	4	9	4	1	322	35,6	9,07			1	2		2	3		1									1	2		2	3		1							0	72123.466796875	138564.37890625	125971.236328125	523914.3203125	519674.2734375	510282.1015625	298422.25	293034.79296875
Q99536	Synaptic vesicle membrane protein VAT-1 homolog OS=Homo sapiens OX=9606	VAT1	11	2	9	2	1	393	41,9	6,29							2	2	2	1	1	1										2	2	2	1	1	1				0			19443.607421875	75879.0625	80310.8125		61308.9921875	70259.7265625
P61088	Ubiquitin-conjugating enzyme E2 N OS=Homo sapiens OX=9606	UBE2N	18	2	9	2	1	152	17,1	6,57				1	2	2		1		1	1	1							1	2	2		1		1	1	1				0				456850.90625	366937.65625	344792.5078125	71043.0625	110595.560546875
P51665	26S proteasome non-ATPase regulatory subunit 7 OS=Homo sapiens OX=9606	PSMD7	8	2	9	2	1	324	37,0	6,77							1	1	2	2	1	2										1	1	1	1	1	2				0		11909.248046875		113412.828125	39373.96875	155543.0390625	69750.46875	83810.4296875
P49257	Protein ERGIC-53 OS=Homo sapiens OX=9606	LMAN1	8	3	9	3	1	510	57,5	6,77				1	1	1	1	1		2		2							1	1	1	1	1		2		2				0	18013.16015625	21253.501953125	16472.15234375	320421.0859375	273245.609375	125322.87109375	206448.1484375	170217.88671875
P49720	Proteasome subunit beta type-3 OS=Homo sapiens OX=9606	PSMB3	17	2	9	2	1	205	22,9	6,55		1	1	1	2	1			1		1	1					1	1	1	2	1			1		1	1				0		24220.076171875	26441.263671875	294030.3359375	313869.90625	335491.890625	70945.5078125	89233.390625
Q7Z5L9	Interferon regulatory factor 2-binding protein 2 OS=Homo sapiens OX=9606	IRF2BP2	6	2	9	2	1	587	61,0	8,69		1		1	1	1	1			1	1	2					1		1	1	1	1			1	1	1				0							16759.951171875	22589.310546875
Q8WUM4	Programmed cell death 6-interacting protein OS=Homo sapiens OX=9606	PDCD6IP	10	5	8	5	1	868	96,0	6,52					2	5						1								2	4						1				0					96064.234375	83590.171875
P12532	Creatine kinase U-type, mitochondrial OS=Homo sapiens OX=9606	CKMT1A	14	3	8	3	1	417	47,0	8,34				2	3	3													2	2	3										0				601331.953125	527244.484375	603167.6640625
P27361	Mitogen-activated protein kinase 3 OS=Homo sapiens OX=9606	MAPK3	9	3	8	1	1	379	43,1	6,74			1	1		1	1	1	1	1	1							1	1		1	1	1	1	1	1					0
Q9NYU2	UDP-glucose:glycoprotein glucosyltransferase 1 OS=Homo sapiens OX=9606	UGGT1	2	2	8	2	1	1555	177,1	5,63				2	1			1		2	1	1							2	1			1		2	1	1				0
P02679	Fibrinogen gamma chain OS=Homo sapiens OX=9606	FGG	10	3	8	3	1	453	51,5	5,62										3	2	3													3	2	3				0				45520.234375
P42357	Histidine ammonia-lyase OS=Homo sapiens OX=9606	HAL	10	4	8	4	1	657	72,7	6,95				3	3	2													3	3	2										0		11049.5595703125	12150.40625	234492.3671875	362272.8125	393803.9296875
Q92878	DNA repair protein RAD50 OS=Homo sapiens OX=9606	RAD50	2	3	8	3	1	1312	153,8	6,89		1	1		1	3	1		1								1	1		1	2	1		1							0
Q86W42	THO complex subunit 6 homolog OS=Homo sapiens OX=9606	THOC6	17	5	8	5	1	341	37,5	7,43				3	4	1													3	4	1										0				161688.03125	196744.2578125	167127.140625
Q12815	Tastin OS=Homo sapiens OX=9606	TROAP	4	3	8	3	1	778	83,8	7,36										3	3	1			1										3	3	1			1	0
Q9UJX3	Anaphase-promoting complex subunit 7 OS=Homo sapiens OX=9606	ANAPC7	6	2	8	2	1	599	66,8	5,64													3	2	3													2	2	2	0
O43447	Peptidyl-prolyl cis-trans isomerase H OS=Homo sapiens OX=9606	PPIH	16	3	8	2	1	177	19,2	8,07		2		1	1		1	1	1		1						2		1	1		1	1	1		1					0	55589.5703125	76052.828125	51880.3203125	193765.78125	183570.197265625	187928.28125
Q09472	Histone acetyltransferase p300 OS=Homo sapiens OX=9606	EP300	4	6	8	6	1	2414	264,0	8,50			1	1	1	2							1	1	1			1	1	1	2							1	1	1	0	16985.65234375	49238.564453125	30365.021484375	344652.359375	287533.9140625	354902.375	36210.66796875	71249.234375
Q9UL18	Protein argonaute-1 OS=Homo sapiens OX=9606	AGO1	6	4	8	4	1	857	97,2	9,16					1	1							1	1	4					1	1							1	1	4	0				424875.28125	365829.6953125	474889.015625	72668.580078125
Q9Y3Y2	Chromatin target of PRMT1 protein OS=Homo sapiens OX=9606	CHTOP	17	3	8	3	1	248	26,4	12,23				1	5	2													1	3	2										0	17256.263671875	8272.908203125	12305.5234375	344041.0234375	395652.96875	450290.7578125	17017.380859375
Q9Y4Z0	U6 snRNA-associated Sm-like protein LSm4 OS=Homo sapiens OX=9606	LSM4	16	2	8	2	1	139	15,3	9,99		1	1	1	1	1	1	1						1			1	1	1	1	1	1	1						1		0	112771.9453125	111963.3359375	101032.421875	762414.71875	826285.5625	706403.734375	172961.3359375	183116.4765625
P15927	Replication protein A 32 kDa subunit OS=Homo sapiens OX=9606	RPA2	8	2	8	2	1	270	29,2	6,15				1		1		2		2	1	1							1		1		2		2	1	1				0	15348.1474609375		18366.255859375	114748.3203125	167957.86328125	171457.9453125	99299.384765625	63143.140625
Q9BUQ8	Probable ATP-dependent RNA helicase DDX23 OS=Homo sapiens OX=9606	DDX23	4	3	8	3	1	820	95,5	9,55				3	2	3													3	2	3										0	12479.4150390625	19894.08984375	26126.244140625	338942.6484375	386346.9140625	419133.5078125	44573.05078125	36999.46875
P28799	Progranulin OS=Homo sapiens OX=9606	GRN	5	2	8	2	1	593	63,5	6,83				2	2	4													1	2	2										0	16018.265625	20052.7265625	15551.6494140625	178069.70703125	188254.9453125	232293.28125
O43615	Mitochondrial import inner membrane translocase subunit TIM44 OS=Homo sapiens OX=9606	TIMM44	8	3	8	3	1	452	51,3	8,32				1			2	2	3										1			2	2	2							0	31017.8720703125			161766.4921875	122094.265625	138244.4296875	74440.49609375	80921.7578125
Q9UPT8	Zinc finger CCCH domain-containing protein 4 OS=Homo sapiens OX=9606	ZC3H4	6	4	8	4	1	1303	140,2	6,27				1	1	2	1		2		1								1	1	2	1		2		1					0			10586.1318359375	69010.53125	124295.796875		46492.42578125
P10644	cAMP-dependent protein kinase type I-alpha regulatory subunit OS=Homo sapiens OX=9606	PRKAR1A	9	3	8	3	1	381	43,0	5,35										2	3	3													1	2	2				0				109759.75390625	137589.76953125	115201.765625	49791.6640625	133716.56640625
P22102	Trifunctional purine biosynthetic protein adenosine-3 OS=Homo sapiens OX=9606	GART	9	6	8	6	1	1010	107,7	6,70				1			2	1	1	1	2								1			2	1	1	1	2					0				316405.7265625	215574.15625	256311.515625	187771.82421875	133929.859375
Q15003	Condensin complex subunit 2 OS=Homo sapiens OX=9606	NCAPH	5	3	8	3	1	741	82,5	5,06			1	1		1		1	1	1	1	1						1	1		1		1	1	1	1	1				0	10795.0087890625	28996.599609375	27948.5478515625		50456.81640625	126336.39453125	95432.3359375	82762.3984375
Q9NTK5	Obg-like ATPase 1 OS=Homo sapiens OX=9606	OLA1	9	3	8	3	1	396	44,7	7,81							2	1	1	1	1	2										2	1	1	1	1	2				0	20756.146484375			172960.390625	217148.9765625	185369.5859375	117328.3515625	121484.55859375
P23381	Tryptophan--tRNA ligase, cytoplasmic OS=Homo sapiens OX=9606	WARS	6	2	8	2	1	471	53,1	6,23	1				1	1			1	1	1	2				1				1	1			1	1	1	2				0		19754.443359375	20948.6953125	167804.53515625	180448.2421875	198820.6875	78818	88088.15625
P60891	Ribose-phosphate pyrophosphokinase 1 OS=Homo sapiens OX=9606	PRPS1	14	3	8	3	1	318	34,8	6,98				2	2		1	1	1		1								2	2		1	1	1		1					0				120199.921875	128498.1640625	74410.3671875	44052.57421875	62482.14453125
P62942	Peptidyl-prolyl cis-trans isomerase FKBP1A OS=Homo sapiens OX=9606	FKBP1A	29	2	8	2	1	108	11,9	8,16							2	1	2	1	1	1										2	1	2	1	1	1				0				48532.74609375	59748.79296875	72519.6640625	30729.46484375	19583.390625
P54578	Ubiquitin carboxyl-terminal hydrolase 14 OS=Homo sapiens OX=9606	USP14	5	2	8	2	1	494	56,0	5,30							2	1	2	1	1	1										2	1	2	1	1	1				0			12858.8388671875	190255.5	213493.828125	212002	182681.953125	168239.0234375
P61970	Nuclear transport factor 2 OS=Homo sapiens OX=9606	NUTF2	39	2	8	2	1	127	14,5	5,38				1	2	1	1	1	1		1								1	2	1	1	1	1		1					0				203565.265625	234985.875	232598.140625	75988.5859375
Q8IYB3	Serine/arginine repetitive matrix protein 1 OS=Homo sapiens OX=9606	SRRM1	3	2	8	2	1	904	102,3	11,84			1	1			1	1	1	1	1	1						1	1			1	1	1	1	1	1				0	23066.033203125				88635.9765625	107581.2734375	65944.3671875	56049.34765625
P09960	Leukotriene A-4 hydrolase OS=Homo sapiens OX=9606	LTA4H	5	2	8	2	1	611	69,2	6,18				1	2	1	2	1				1							1	1	1	1	1				1				0				78419.3828125	72915.3203125	75864.8984375	54270.609375
Q13510	Acid ceramidase OS=Homo sapiens OX=9606	ASAH1	6	2	8	2	1	395	44,6	7,62	1	1	1	1	1	2		1								1	1	1	1	1	2		1								0	48060.546875	62354.17578125	65784.283203125	413275.453125	352400.046875	363694.1875	73270.59375	69959.5390625
Q92616	eIF-2-alpha kinase activator GCN1 OS=Homo sapiens OX=9606	GCN1	2	5	8	5	1	2671	292,6	7,47				1	1	1	1	1	1			2							1	1	1	1	1	1			2				0		19911.4765625		157290.3984375	89636.9453125	64727.1171875		28899.31640625
P52788	Spermine synthase OS=Homo sapiens OX=9606	SMS	14	3	8	3	1	366	41,2	5,02							2	2	1	1	1	1										2	2	1	1	1	1				0				105747.9140625	178928.9296875	222620.859375	194322.6796875	138202.38671875
Q8IWZ8	SURP and G-patch domain-containing protein 1 OS=Homo sapiens OX=9606	SUGP1	5	2	7	2	1	645	72,4	7,61	2	1	1	1						1	1					2	1	1	1						1	1					0	15584.0673828125
O95239	Chromosome-associated kinesin KIF4A OS=Homo sapiens OX=9606	KIF4A	4	4	7	4	1	1232	139,8	6,27					1		2	1		1	1			1						1		2	1		1	1			1		0
P63027	Vesicle-associated membrane protein 2 OS=Homo sapiens OX=9606	VAMP2	21	2	7	2	1	116	12,7	8,13	1		1	1				2			1	1				1		1	1				1			1	1				0
Q8TF72	Protein Shroom3 OS=Homo sapiens OX=9606	SHROOM3	2	2	7	2	1	1996	216,7	7,80				2	1	1								1	2				2	1	1								1	2	0
O75342	Arachidonate 12-lipoxygenase, 12R-type OS=Homo sapiens OX=9606	ALOX12B	3	2	7	2	1	701	80,3	7,64	1	1	1	2	1	1										1	1	1	2	1	1										0	29517.107421875	7908.32666015625	13942.1103515625	249145.71875	328198.1953125	248932.48828125
Q9NZH6	Interleukin-37 OS=Homo sapiens OX=9606	IL37	16	3	7	3	1	218	24,1	6,52				2	3	2													2	3	2										0				752704.796875	850463.515625	867274.859375
Q9HCE5	N6-adenosine-methyltransferase non-catalytic subunit OS=Homo sapiens OX=9606	METTL14	7	2	7	2	1	456	52,1	6,21	1	1		2	2	1										1	1		1	1	1										0		25770.455078125	14241.7802734375	111615.578125	107739.46875	88438.75
P00491	Purine nucleoside phosphorylase OS=Homo sapiens OX=9606	PNP	14	2	7	2	1	289	32,1	6,95				2	3	2													2	2	2										0				155094.59375	186553.2421875	119852.8203125
Q99661	Kinesin-like protein KIF2C OS=Homo sapiens OX=9606	KIF2C	8	3	7	3	1	725	81,3	7,83				2	1	2							1	1					2	1	2							1	1		0				128811.53125	169922.59375	141364.015625
O75122	CLIP-associating protein 2 OS=Homo sapiens OX=9606	CLASP2	5	4	7	4	1	1294	141,0	8,40					1	3				2		1								1	3				2		1				0
Q9UJX2	Cell division cycle protein 23 homolog OS=Homo sapiens OX=9606	CDC23	4	2	7	2	1	597	68,8	7,02													1	4	2													1	2	2	0					56153.92578125
Q9H089	Large subunit GTPase 1 homolog OS=Homo sapiens OX=9606	LSG1	7	4	7	4	1	658	75,2	6,38	3		1		1	2										3		1		1	2										0	103608.954101563	97140.31640625	83171.953125	296079.8203125	350967.7265625	334430.8671875	23718.95703125	52880.42578125
Q9H2U1	ATP-dependent DNA/RNA helicase DHX36 OS=Homo sapiens OX=9606	DHX36	9	5	7	5	1	1008	114,7	7,68				2		4								1					2		4								1		0			12398.54296875	153957.4375	257493.51953125	285126.765625		17758.1171875
Q9H2U2	Inorganic pyrophosphatase 2, mitochondrial OS=Homo sapiens OX=9606	PPA2	7	2	7	2	1	334	37,9	7,39							3	2	2													2	2	1							0	79905.458984375	69487.0859375	65954.359375	633538.5	588441	615261.3125	134273.80078125	86812.9375
Q99700	Ataxin-2 OS=Homo sapiens OX=9606	ATXN2	5	4	7	4	1	1313	140,2	9,57	1				2			1						2	1	1				2			1						2	1	0		12909.373046875	11628.8955078125	130667.4453125	271960.9765625	244632.859375	37330.625	42323.33203125
Q86US8	Telomerase-binding protein EST1A OS=Homo sapiens OX=9606	SMG6	4	4	7	4	1	1419	160,4	7,05		1		1	1	1							2	1			1		1	1	1							2	1		0				78692.234375	69036.9140625			20284.4453125
P52298	Nuclear cap-binding protein subunit 2 OS=Homo sapiens OX=9606	NCBP2	15	2	7	2	1	156	18,0	8,21	1		1			1	1				1		1	1		1		1			1	1				1		1	1		0	28129.78125	28510.4765625	38871.90234375	334858.1328125	348325.53125	327948.03125		68545.765625
Q8TDB8	Solute carrier family 2, facilitated glucose transporter member 14 OS=Homo sapiens OX=9606	SLC2A14	3	2	7	1	1	520	56,3	7,83				1	1			1	1			2		1					1	1			1	1			2		1		0	241407.484375	251007.765625	234259	248768.5625	275110.96875	266955.09375	162366.59375	116643.6484375
O95104	SR-related and CTD-associated factor 4 OS=Homo sapiens OX=9606	SCAF4	5	4	7	2	1	1147	125,8	9,55		2		1	2	2											2		1	2	2										2	31828.2392578125	21399.595703125	39302.107421875	408202.828125	395013.8984375	324580.0234375		25947.4140625
P17900	Ganglioside GM2 activator OS=Homo sapiens OX=9606	GM2A	18	3	7	3	1	193	20,8	5,31				2	2	3													2	2	3										0	10490.8330078125	13268.740234375	16190.712890625	665643	643426.75	581641.875	23969.16015625
Q9Y314	Nitric oxide synthase-interacting protein OS=Homo sapiens OX=9606	NOSIP	11	2	7	2	1	301	33,2	8,82						1	1	2		1	1	1									1	1	2		1	1	1				0		20768.2578125					35050.46484375	48024.7734375
Q14134	Tripartite motif-containing protein 29 OS=Homo sapiens OX=9606	TRIM29	6	3	7	3	1	588	65,8	7,15				2	2	3													2	2	3										0	132540.03125	151576.140625	156734.34375	474778.21875	376070.34375	403877.046875	106390.09375	91074.8515625
Q8N8S7	Protein enabled homolog OS=Homo sapiens OX=9606	ENAH	8	3	7	3	1	591	66,5	6,93		1						1	2	2		1					1						1	2	2		1				0		14766.7607421875		168728.421875	220410.4765625	78625.6875	128330.53515625	127953.55859375
P11233	Ras-related protein Ral-A OS=Homo sapiens OX=9606	RALA	13	2	7	2	1	206	23,6	7,11				1	2		1			1	1				1				1	2		1			1	1				1	0	37639.86328125	43255.515625	51200.88671875	142765.90625	170356.296875	110008.7890625	105333.3515625	92388.3125
P43307	Translocon-associated protein subunit alpha OS=Homo sapiens OX=9606	SSR1	8	2	7	2	1	286	32,2	4,49				2	2	2				1									2	2	2				1						0	23160.55859375	23569.619140625	22244.111328125	512289.640625	413825.5625	516308.390625	92875.828125	187570.40625
P25685	DnaJ homolog subfamily B member 1 OS=Homo sapiens OX=9606	DNAJB1	16	4	7	4	1	340	38,0	8,63							3	1	1		1	1										3	1	1		1	1				0	16725.208984375	18652.595703125	15589.28515625	189280.31640625	192869.984375	151387.06640625	106311.17578125	104713.90234375
Q15392	Delta(24)-sterol reductase OS=Homo sapiens OX=9606	DHCR24	4	2	7	2	1	516	60,1	8,16			1				1	1	2	1		1						1				1	1	2	1		1				0	37244.66796875	42403.65625	194596.01953125	250334.5625	300916.28125	257652.515625	172534.359375	344623.078125
P54727	UV excision repair protein RAD23 homolog B OS=Homo sapiens OX=9606	RAD23B	4	2	7	2	1	409	43,1	4,84	1			1		1		1		1	1	1				1			1		1		1		1	1	1				0	84363.337890625	96094.037109375	81548.470703125	434343.0625	329251.6484375	366164.09375	372670.296875	404950.46875
P11216	Glycogen phosphorylase, brain form OS=Homo sapiens OX=9606	PYGB	4	4	7	4	1	843	96,6	6,86									1	3		3												1	3		3				0	8137.9365234375		7866.2802734375	183455.984375	148395.8125	154717.23046875	110590.623046875	112879.904296875
P63220	40S ribosomal protein S21 OS=Homo sapiens OX=9606	RPS21	40	3	7	3	1	83	9,1	8,50							2	3	2													2	3	2							0	49809.7265625	53056.1953125	59305.1796875	637219.08984375	577030.265625	657839.1640625	398934.5	466525.4453125
Q8IX12	Cell division cycle and apoptosis regulator protein 1 OS=Homo sapiens OX=9606	CCAR1	4	3	7	3	1	1150	132,7	5,76				3	1	3													3	1	2										0	15883.392578125			282653.09375	275844.734375	234030.5078125		29884.5078125
Q9NY27	Serine/threonine-protein phosphatase 4 regulatory subunit 2 OS=Homo sapiens OX=9606	PPP4R2	9	3	7	3	1	417	46,9	4,54							2	3	1	1												2	2	1	1						0			8659.759765625	33234.48828125	36500.47265625		41964.7421875	32436.765625
P13984	General transcription factor IIF subunit 2 OS=Homo sapiens OX=9606	GTF2F2	19	3	7	3	1	249	28,4	9,23				1		1	2	1		1	1								1		1	2	1		1	1					0	18434.548828125	21901.173828125	22373.244140625	131647.328125	107312.0859375	139706.109375	130049.515625	103500.078125
P38606	V-type proton ATPase catalytic subunit A OS=Homo sapiens OX=9606	ATP6V1A	5	3	7	3	1	617	68,3	5,52				2	2	2	1												2	2	2	1									0			6483.39990234375	205368.6875	402417.453125	365562.359375	45699.13671875	16274.2041015625
P18858	DNA ligase 1 OS=Homo sapiens OX=9606	LIG1	5	3	7	3	1	919	101,7	5,62				1			1	1	2	1	1								1			1	1	2	1	1					0				31429.9765625			22672.49609375	22518.373046875
P54920	Alpha-soluble NSF attachment protein OS=Homo sapiens OX=9606	NAPA	9	2	7	2	1	295	33,2	5,36		1					3	1	2								1					2	1	2							0		16488.2109375	20262.203125		108420.890625	99504.5	123717.08203125	130326.51171875
Q9NTZ6	RNA-binding protein 12 OS=Homo sapiens OX=9606	RBM12	2	2	7	2	1	932	97,3	8,63		1		1				1	2	1		1					1		1				1	2	1		1				0	16356.9140625			142286.8125	133045.90625	119640.296875	122471.4921875	120742.60546875
P24928	DNA-directed RNA polymerase II subunit RPB1 OS=Homo sapiens OX=9606	POLR2A	2	2	6	2	1	1970	217,0	7,37						1	2	2				1									1	2	1				1				0
Q7L2H7	Eukaryotic translation initiation factor 3 subunit M OS=Homo sapiens OX=9606	EIF3M	17	3	6	3	1	374	42,5	5,63				1	1	1	1					2							1	1	1	1					2				0				85471.625	86558.8828125
P80188	Neutrophil gelatinase-associated lipocalin OS=Homo sapiens OX=9606	LCN2	14	2	6	2	1	198	22,6	8,91				2	2	2													2	2	2										0				613285.09375	592684.984375	624890.578125
O00567	Nucleolar protein 56 OS=Homo sapiens OX=9606	NOP56	5	3	6	3	1	594	66,0	9,19				2		1							1	2					2		1							1	2		0				51585.41015625	50286.25390625	46478.046875
Q9BRK4	Leucine zipper putative tumor suppressor 2 OS=Homo sapiens OX=9606	LZTS2	4	2	6	2	1	669	72,7	6,51										2	2	2													2	2	2				0
O75635	Serpin B7 OS=Homo sapiens OX=9606	SERPINB7	9	3	6	3	1	380	42,9	6,80				1	3	2													1	3	1										0				178530.3828125	206817.8125	200673.3515625
Q9NQG5	Regulation of nuclear pre-mRNA domain-containing protein 1B OS=Homo sapiens OX=9606	RPRD1B	10	2	6	2	1	326	36,9	5,97		2	1	1			1	1									2	1	1			1	1								0
Q15021	Condensin complex subunit 1 OS=Homo sapiens OX=9606	NCAPD2	3	2	6	2	1	1401	157,1	6,61				1			2		1		1	1							1			1		1		1	1				0
P18510	Interleukin-1 receptor antagonist protein OS=Homo sapiens OX=9606	IL1RN	21	2	6	2	1	177	20,0	6,19				2	3	1													1	2	1										0				243114.2265625	229033.140625	223321.2265625
P17655	Calpain-2 catalytic subunit OS=Homo sapiens OX=9606	CAPN2	9	3	6	3	1	700	79,9	4,98				1	2			1			1	1							1	1			1			1	1				0
P13674	Prolyl 4-hydroxylase subunit alpha-1 OS=Homo sapiens OX=9606	P4HA1	4	2	6	2	1	534	61,0	6,01		1		1			1			1	2						1		1			1			1	2					0
Q96CS3	FAS-associated factor 2 OS=Homo sapiens OX=9606	FAF2	11	3	6	3	1	445	52,6	5,62				1	1		1			1	1	1							1	1		1			1	1	1				0
Q9UPN6	SR-related and CTD-associated factor 8 OS=Homo sapiens OX=9606	SCAF8	2	3	6	1	1	1271	140,4	8,29				2	2	2													2	2	2										0
P28340	DNA polymerase delta catalytic subunit OS=Homo sapiens OX=9606	POLD1	2	2	6	1	1	1107	123,6	7,03				1	1	1	1		2										1	1	1	1		2							0
O43240	Kallikrein-10 OS=Homo sapiens OX=9606	KLK10	14	3	6	3	1	276	30,2	8,59				1	3	2													1	3	2										0				390301.3671875	436122.203125	452718.3046875
Q9BPX5	Actin-related protein 2/3 complex subunit 5-like protein OS=Homo sapiens OX=9606	ARPC5L	25	2	6	2	1	153	16,9	6,60				2	2	1				1									2	2	1				1						0				276077.0390625	278215.90625	157164.140625
Q15287	RNA-binding protein with serine-rich domain 1 OS=Homo sapiens OX=9606	RNPS1	14	2	6	2	1	305	34,2	11,84				1	3	2													1	2	2										0				406757.828125	350272.3671875	435869.796875
Q13042	Cell division cycle protein 16 homolog OS=Homo sapiens OX=9606	CDC16	6	3	6	3	1	620	71,6	5,85													3	2	1													3	2	1	0		14262.2314453125
Q02241	Kinesin-like protein KIF23 OS=Homo sapiens OX=9606	KIF23	3	2	6	2	1	960	110,0	8,51					1	1							1	1	2					1	1							1	1	2	0		13801.5498046875	12782.083984375	172127.2578125	140029.765625	113024.921875	26794.314453125
P19525	Interferon-induced, double-stranded RNA-activated protein kinase OS=Homo sapiens OX=9606	EIF2AK2	7	3	6	3	1	551	62,1	8,40				1	1					2			2						1	1					2			2			0	20103.271484375			191786.01171875	200342.0859375	193059.015625		39576.78515625
Q14683	Structural maintenance of chromosomes protein 1A OS=Homo sapiens OX=9606	SMC1A	2	2	6	2	1	1233	143,1	7,64							2	1		1	1	1										2	1		1	1	1				0	135709.28125	132440.390625	119148.6171875	772847.5	773044.3125	815681.25	145962.19921875	168819.123046875
Q9BTC0	Death-inducer obliterator 1 OS=Homo sapiens OX=9606	DIDO1	2	3	6	3	1	2240	243,7	7,88	1		1	1					1				1		1	1		1	1					1				1		1	0	28865.35546875	19853.7734375	32952.75390625		86618.9296875		16047.9345703125
P49750	YLP motif-containing protein 1 OS=Homo sapiens OX=9606	YLPM1	2	2	6	2	1	2146	241,5	6,55	2	1	1	1										1		2	1	1	1										1		0	39128.548828125	17109.025390625	27053.625	107277.0703125	113371.65625	114703.0390625	21065.734375	20049.13671875
Q9NVI7	ATPase family AAA domain-containing protein 3A OS=Homo sapiens OX=9606	ATAD3A	7	4	6	4	1	634	71,3	8,98				2	1	1							1	1					2	1	1							1	1		0	30361.962890625	96220.93359375	38572.8125	389329.703125	175833.125	513762.171875	74228.5	164783.47265625
P41225	Transcription factor SOX-3 OS=Homo sapiens OX=9606	SOX3	14	3	6	2	1	446	45,2	9,77								2	1		1			2									2	1		1			2		1	36915.92578125	32500.3359375	34230.59375	103654.796875	118766.9453125		51302.9375	45662.578125
P61077	Ubiquitin-conjugating enzyme E2 D3 OS=Homo sapiens OX=9606	UBE2D3	20	2	6	2	1	147	16,7	7,80				2	1	3													2	1	2										0				296643.9921875	338383.0390625	315568.671875	62991.6171875	60206.765625
Q9NQT5	Exosome complex component RRP40 OS=Homo sapiens OX=9606	EXOSC3	13	2	6	2	1	275	29,6	8,10							1	2			1		1	1								1	2			1		1	1		0		21372.79296875		89611.8984375		135437.4375	56751.15625	36402.79296875
Q6ZN17	Protein lin-28 homolog B OS=Homo sapiens OX=9606	LIN28B	16	3	6	2	1	250	27,1	8,91				1	2	2						1							1	2	1						1				0				70800.953125	66501.9765625	49138.765625		24789.328125
Q53H12	Acylglycerol kinase, mitochondrial OS=Homo sapiens OX=9606	AGK	14	4	6	4	1	422	47,1	8,09				2	1	2				1									2	1	2				1						0	42762.15234375	32423.771484375		352075.3984375	329788.34375	313265.78125	75182.849609375
O60832	H/ACA ribonucleoprotein complex subunit DKC1 OS=Homo sapiens OX=9606	DKC1	6	2	6	2	1	514	57,6	9,42		1		1	1			1				2					1		1	1			1				2				0		16207.962890625	18807.84765625	49911.796875	63612.98046875	73588.6796875	19227.58984375	21579.875
Q15024	Exosome complex component RRP42 OS=Homo sapiens OX=9606	EXOSC7	9	2	6	2	1	291	31,8	5,19					1	1	1		1			1		1						1	1	1		1			1		1		0				51437.37890625	80647.3359375	74538.171875	28726.33203125
O75955	Flotillin-1 OS=Homo sapiens OX=9606	FLOT1	6	2	6	2	1	427	47,3	7,49					1				1	1		2	1							1				1	1		2	1			0	13164.0419921875		11065.6728515625	85569.15625	131899.17578125	125995.19140625	52913.169921875	22261.029296875
Q53RT3	Retroviral-like aspartic protease 1 OS=Homo sapiens OX=9606	ASPRV1	13	2	6	2	1	343	37,0	5,44				2	2	2													2	2	2										0	21146.373046875		21437.00390625	486882.34375	535968.375	536237.625	33680.6953125
P18031	Tyrosine-protein phosphatase non-receptor type 1 OS=Homo sapiens OX=9606	PTPN1	5	2	6	2	1	435	49,9	6,27	1	1					1		1	1		1				1	1					1		1	1		1				0				64133.625	56427.3203125	57871.3984375	38523.3359375	30500.341796875
Q9GZS3	WD repeat-containing protein 61 OS=Homo sapiens OX=9606	WDR61	17	3	6	3	1	305	33,6	5,47					2	1	2	1												2	1	2	1								0				101478.5703125	142685.359375		274767.46875	204002.40625
Q9NR28	Diablo homolog, mitochondrial OS=Homo sapiens OX=9606	DIABLO	13	3	6	3	1	239	27,1	5,90							1	1		1	1	2										1	1		1	1	2				0				89307.3671875	107073.140625	173134.640625	86839.21875	114199.859375
P61009	Signal peptidase complex subunit 3 OS=Homo sapiens OX=9606	SPCS3	13	2	6	2	1	180	20,3	8,62				1	1	1	1			2									1	1	1	1			1						0			27548.564453125	250232.40625	264332.953125	241275.6484375	117125.1875	127310.28125
P78417	Glutathione S-transferase omega-1 OS=Homo sapiens OX=9606	GSTO1	10	2	6	2	1	241	27,5	6,60				1	1	1		1	1		1								1	1	1		1	1		1					0	19536.06640625	38463.212890625	24953.265625	255881.015625	291587.1875	268121.6171875	195826.9453125	189651.7109375
P28838	Cytosol aminopeptidase OS=Homo sapiens OX=9606	LAP3	10	4	6	4	1	519	56,1	7,93				1	1	2		1				1							1	1	2		1				1				0	23655.4111328125	11292.5888671875		160616.1640625	135566.765625	105828.0546875	67137.423828125	84503.71875
Q9UHD1	Cysteine and histidine-rich domain-containing protein 1 OS=Homo sapiens OX=9606	CHORDC1	12	2	6	2	1	332	37,5	7,87							1	2	1	1	1											1	2	1	1	1					0					174552.0703125	124726.09375	173423.734375	154801.1953125
Q9Y2B0	Protein canopy homolog 2 OS=Homo sapiens OX=9606	CNPY2	17	2	6	2	1	182	20,6	4,92							1	1	2	1		1										1	1	2	1		1				0					66621.7578125		89775.1640625
O00762	Ubiquitin-conjugating enzyme E2 C OS=Homo sapiens OX=9606	UBE2C	10	2	6	2	1	179	19,6	7,37								2	2	1	1												2	1	1	1					0							33617.34765625	23475.671875
Q96P70	Importin-9 OS=Homo sapiens OX=9606	IPO9	2	2	6	2	1	1041	115,9	4,81							2	2			1	1										2	2			1	1				0		6545.2939453125		88203.1015625	116630.642578125	86298.865234375	53477.529296875	21163.041015625
P30085	UMP-CMP kinase OS=Homo sapiens OX=9606	CMPK1	11	2	6	2	1	196	22,2	5,57				2	1	1	1		1										2	1	1	1		1							0	9924.345703125			157239.4296875	159457.2734375	136935.140625	96668.68359375	79654.99609375
P29144	Tripeptidyl-peptidase 2 OS=Homo sapiens OX=9606	TPP2	3	3	6	3	1	1249	138,3	6,32					1			1	1	1	2									1			1	1	1	2					0				60338.08203125	65679.25		29928.55859375	85104.99609375
P68402	Platelet-activating factor acetylhydrolase IB subunit beta OS=Homo sapiens OX=9606	PAFAH1B2	12	2	6	2	1	229	25,6	5,92							1	2	1	1	1											1	1	1	1	1					0				280633.5859375	293608.8125	303813.0859375	128091.8515625	161351.30078125
P78362	SRSF protein kinase 2 OS=Homo sapiens OX=9606	SRPK2	3	2	5	1	1	688	77,5	4,97				1				1	1	1		1							1				1	1	1		1				0
P15309	Prostatic acid phosphatase OS=Homo sapiens OX=9606	ACPP	8	2	5	2	1	386	44,5	6,24				1	2	2													1	2	2										0				243650.75	225199.359375	267836.1484375
Q14160	Protein scribble homolog OS=Homo sapiens OX=9606	SCRIB	2	2	5	2	1	1630	174,8	5,07					2	1					1	1								2	1					1	1				0
Q29RF7	Sister chromatid cohesion protein PDS5 homolog A OS=Homo sapiens OX=9606	PDS5A	5	4	5	4	1	1337	150,7	7,91			1	1	1		2											1	1	1		2									0
O75131	Copine-3 OS=Homo sapiens OX=9606	CPNE3	6	3	5	3	1	537	60,1	5,85				1	1	2				1									1	1	2				1						0				86775.0546875	82686.3359375	91987.3984375
Q9NX24	H/ACA ribonucleoprotein complex subunit 2 OS=Homo sapiens OX=9606	NHP2	24	2	5	2	1	153	17,2	8,22		1		1	1	1							1				1		1	1	1							1			0				96185.203125	107252.125	90880.203125
O75165	DnaJ homolog subfamily C member 13 OS=Homo sapiens OX=9606	DNAJC13	2	4	5	4	1	2243	254,3	6,74					3	2														3	2										0				67260.390625	153479.6328125	75154.0703125
A5YKK6	CCR4-NOT transcription complex subunit 1 OS=Homo sapiens OX=9606	CNOT1	1	2	5	2	1	2376	266,8	7,11										1	2	2													1	2	2				0
Q06210	Glutamine--fructose-6-phosphate aminotransferase [isomerizing] 1 OS=Homo sapiens OX=9606	GFPT1	6	3	5	3	1	699	78,8	7,11				1			1	1		1	1								1			1	1		1	1					0
Q96A33	Coiled-coil domain-containing protein 47 OS=Homo sapiens OX=9606	CCDC47	6	2	5	2	1	483	55,8	4,87	2		1		1								1			2		1		1								1			0
P01011	Alpha-1-antichymotrypsin OS=Homo sapiens OX=9606	SERPINA3	4	2	5	2	1	423	47,6	5,52				1	2	2													1	2	2										0				246674.4140625	247038.109375	257657.8515625
Q9H0W9	Ester hydrolase C11orf54 OS=Homo sapiens OX=9606	C11orf54	9	2	5	2	1	315	35,1	6,70				1	1	3													1	1	2										0				131728.19921875	152118.1328125	166299.875
P53618	Coatomer subunit beta OS=Homo sapiens OX=9606	COPB1	5	3	5	3	1	953	107,1	6,05				1		1	1		1		1								1		1	1		1		1					0
Q9BZL4	Protein phosphatase 1 regulatory subunit 12C OS=Homo sapiens OX=9606	PPP1R12C	3	2	5	2	1	782	84,8	5,57				2		1					1			1					2		1					1			1		0				37311.48828125	39239.8125	55982.86328125
P53350	Serine/threonine-protein kinase PLK1 OS=Homo sapiens OX=9606	PLK1	8	3	5	3	1	603	68,2	8,91				1	1	2								1					1	1	2								1		0				89893.1640625	99446.015625	86659.25
Q12996	Cleavage stimulation factor subunit 3 OS=Homo sapiens OX=9606	CSTF3	3	2	5	2	1	717	82,9	8,12				1	2	2													1	2	2										0	10874.0556640625			177081.1875	223478.328125	194305.1015625
Q9UJX5	Anaphase-promoting complex subunit 4 OS=Homo sapiens OX=9606	ANAPC4	5	3	5	3	1	808	92,1	5,53													1	2	2													1	2	2	0
O60292	Signal-induced proliferation-associated 1-like protein 3 OS=Homo sapiens OX=9606	SIPA1L3	3	3	5	3	1	1781	194,5	8,32				1		1				1		1			1				1		1				1		1			1	0					50587.55078125	63645.19140625
P48431	Transcription factor SOX-2 OS=Homo sapiens OX=9606	SOX2	8	2	5	1	1	317	34,3	9,74									2		1	1		1										1		1	1		1		0			15172.96875	62069.0234375	68717.0859375	59300.29296875	17427.5390625	14250.2841796875
Q8TB72	Pumilio homolog 2 OS=Homo sapiens OX=9606	PUM2	3	2	5	2	1	1066	114,1	7,08				1	1			1						1	1				1	1			1						1	1	0	25604.728515625	21519.73046875	24479.185546875	188378.5625	210409.828125	195526.4375	44634.765625	52793.15625
Q9NY12	H/ACA ribonucleoprotein complex subunit 1 OS=Homo sapiens OX=9606	GAR1	14	2	5	2	1	217	22,3	10,92				1	2	1						1							1	2	1						1				0	29461.7578125			248761.7578125	258970.7265625	306929.34375	77804.984375
P49674	Casein kinase I isoform epsilon OS=Homo sapiens OX=9606	CSNK1E	5	2	5	2	1	416	47,3	9,66							1	1		1		2										1	1		1		2				0				48887.17578125	53386.76171875	59063.9453125		15117.5478515625
P41223	Protein BUD31 homolog OS=Homo sapiens OX=9606	BUD31	12	2	5	2	1	144	17,0	8,82				1	2	2													1	2	2										0				262276.5234375	323860.75	289521.65625	25637.14453125
Q14684	Ribosomal RNA processing protein 1 homolog B OS=Homo sapiens OX=9606	RRP1B	6	3	5	3	1	758	84,4	9,76				2	1	1			1										2	1	1			1							0		14164.5830078125	9111.00390625	78357.5859375		77302.7578125	30984.27734375
Q9Y4P3	Transducin beta-like protein 2 OS=Homo sapiens OX=9606	TBL2	5	2	5	2	1	447	49,8	9,44					1	1				1	1			1						1	1				1	1			1		0		32145.498046875		34790.828125	105120.453125	89613.8828125
P07858	Cathepsin B OS=Homo sapiens OX=9606	CTSB	12	3	5	3	1	339	37,8	6,30				1	2	2													1	2	2										0	31092.802734375	23609.177734375	33489.953125	588692	697595.421875	709523.53125	54021.09765625	35506.2734375
Q14254	Flotillin-2 OS=Homo sapiens OX=9606	FLOT2	8	3	5	3	1	428	47,0	5,25								2		1	1	1											2		1	1	1				0		13682.958984375	15330.8427734375		79336.1015625		58759.3984375	42905.8671875
Q96FQ6	Protein S100-A16 OS=Homo sapiens OX=9606	S100A16	22	2	5	2	1	103	11,8	6,79				2	1	2													2	1	2										0	8948.861328125			444960.375	476355.109375	454141.1875	23651.845703125
A6NIH7	Protein unc-119 homolog B OS=Homo sapiens OX=9606	UNC119B	14	2	5	2	1	251	28,1	5,68										2	2	1													2	2	1				0		15207.10546875		98153.609375	101808.171875	110787.7890625		55441.9921875
O00629	Importin subunit alpha-3 OS=Homo sapiens OX=9606	KPNA4	12	3	5	3	1	521	57,9	4,96							2		2			1										2		2			1				0	19054.669921875		27373.5	140521.859375	129685.390625	115583.78125	66740.375	71159.34375
Q8N1F7	Nuclear pore complex protein Nup93 OS=Homo sapiens OX=9606	NUP93	3	2	5	2	1	819	93,4	5,72							1		1	2	1											1		1	2	1					0		20180.673828125	16234.7724609375	110559.5	166842.8515625	210225.484375	111596.5234375	93609.484375
P09543	2',3'-cyclic-nucleotide 3'-phosphodiesterase OS=Homo sapiens OX=9606	CNP	10	3	5	3	1	421	47,5	9,07				1	1		1		1		1								1	1		1		1		1					0	9707.375			40167.6328125	34593.75390625	41518.296875		23886.27734375
P19174	1-phosphatidylinositol 4,5-bisphosphate phosphodiesterase gamma-1 OS=Homo sapiens OX=9606	PLCG1	2	2	5	2	1	1290	148,4	6,05							2	2	1													2	1	1							0							36140.90234375	33489.42578125
P35613	Basigin OS=Homo sapiens OX=9606	BSG	7	2	5	2	1	385	42,2	5,66			1				2	1	1									1				2	1	1							0	20463.982421875	16843.244140625	22377.869140625	91015.1875	39044.8671875	110131.96875	160078.16015625	118388.0234375
Q9NRN7	L-aminoadipate-semialdehyde dehydrogenase-phosphopantetheinyl transferase OS=Homo sapiens OX=9606	AASDHPPT	6	2	5	2	1	309	35,8	6,80			1				1	1	1	1								1				1	1	1	1						0		21350.244140625	13637.2412109375	154796.9296875	98439.609375	81327.71875	148248.1484375	156676.5703125
P05026	Sodium/potassium-transporting ATPase subunit beta-1 OS=Homo sapiens OX=9606	ATP1B1	8	2	5	2	1	303	35,0	8,53							1	3	1													1	2	1							0		11886.9541015625		110026.9765625	75219.4453125	61985.55078125	41216.5859375	43520.91796875
Q9HDC9	Adipocyte plasma membrane-associated protein OS=Homo sapiens OX=9606	APMAP	7	2	5	2	1	416	46,5	6,16							2	1	1			1										1	1	1			1				0								42225.5703125
P48047	ATP synthase subunit O, mitochondrial OS=Homo sapiens OX=9606	ATP5PO	11	2	5	2	1	213	23,3	9,96							2	1	1		1											2	1	1		1					0		18343.943359375	26918.05859375	143364.046875	167205.90625	329928.328125	167082.7890625	81105.3828125
Q9BXJ9	N-alpha-acetyltransferase 15, NatA auxiliary subunit OS=Homo sapiens OX=9606	NAA15	4	3	5	3	1	866	101,2	7,42					1		1	1			2									1		1	1			2					0	30500.865234375	22403.55078125		176391.5625	185227.25		127395.3515625	130329.59375
Q9NSD9	Phenylalanine--tRNA ligase beta subunit OS=Homo sapiens OX=9606	FARSB	4	2	5	2	1	589	66,1	6,84							1			1	2	1										1			1	2	1				0	19878.0625			50901.90234375	48718.11328125		37395.390625	88850.4453125
P61923	Coatomer subunit zeta-1 OS=Homo sapiens OX=9606	COPZ1	19	2	5	2	1	177	20,2	4,81							1		3	1												1		2	1						0	18019.966796875	17376.474609375	43921.34765625		165139.0390625		179976.7265625	206353.21875
Q9Y678	Coatomer subunit gamma-1 OS=Homo sapiens OX=9606	COPG1	6	3	5	3	1	874	97,7	5,47		1					1			2		1					1					1			1		1				0	14685.9658203125	22232.51953125	17520.521484375	36646.4921875	51785.49609375	58067.83203125	45585.29296875	47426.671875
Q7L014	Probable ATP-dependent RNA helicase DDX46 OS=Homo sapiens OX=9606	DDX46	4	3	5	3	1	1031	117,3	9,29	1			1	1		1	1								1			1	1		1	1								0	43950.845703125	41252.703125	35986.228515625	81509.15625	118493.0546875	125828.328125	94416.44140625	104822.43359375
P48147	Prolyl endopeptidase OS=Homo sapiens OX=9606	PREP	5	2	5	2	1	710	80,6	5,86				2	1	1	1												1	1	1	1									0				99093.3984375	119927.390625	105380.953125		49800.38671875
Q969H8	Myeloid-derived growth factor OS=Homo sapiens OX=9606	MYDGF	12	2	5	2	1	173	18,8	6,68					1	1	1	1				1								1	1	1	1				1				0				130479.62890625	84413.1640625	92419.8125	124152.35546875	72846.046875
P48163	NADP-dependent malic enzyme OS=Homo sapiens OX=9606	ME1	3	2	4	2	1	572	64,1	6,13					2	2														2	2										0				196036.9609375	144169.90625	172196.1015625
Q9HCE1	Helicase MOV-10 OS=Homo sapiens OX=9606	MOV10	5	3	4	3	1	1003	113,6	8,82					2	2														2	2										0
P36952	Serpin B5 OS=Homo sapiens OX=9606	SERPINB5	7	2	4	2	1	375	42,1	6,05				1	1	2													1	1	2										0				288346.765625	352497.328125	346936.140625
Q9UJX4	Anaphase-promoting complex subunit 5 OS=Homo sapiens OX=9606	ANAPC5	4	2	4	2	1	755	85,0	6,87													1	1	2													1	1	2	0
P48449	Lanosterol synthase OS=Homo sapiens OX=9606	LSS	5	3	4	3	1	732	83,3	6,61				1			1		1			1							1			1		1			1				0
Q92628	Uncharacterized protein KIAA0232 OS=Homo sapiens OX=9606	KIAA0232	3	2	4	2	1	1395	154,7	4,78										2	1	1													2	1	1				0
Q9C005	Protein dpy-30 homolog OS=Homo sapiens OX=9606	DPY30	36	2	4	2	1	99	11,2	4,88							2		1	1												2		1	1						0
P25815	Protein S100-P OS=Homo sapiens OX=9606	S100P	32	2	4	2	1	95	10,4	4,88				1	1	2													1	1	2										0				218030.21875	222356	186627.234375
P50452	Serpin B8 OS=Homo sapiens OX=9606	SERPINB8	11	4	4	4	1	374	42,7	5,57				1	2	1													1	2	1										0				277998.5859375	292153.4921875	277614.3359375
O15027	Protein transport protein Sec16A OS=Homo sapiens OX=9606	SEC16A	1	2	4	2	1	2357	251,7	5,80								1			1	1		1									1			1	1		1		0
Q8TDM6	Disks large homolog 5 OS=Homo sapiens OX=9606	DLG5	3	3	4	3	1	1919	213,7	7,42										2	1		1												2	1		1			0
Q9H1A4	Anaphase-promoting complex subunit 1 OS=Homo sapiens OX=9606	ANAPC1	3	4	4	4	1	1944	216,4	6,30													1	1	2													1	1	2	0					49761.71875	20183.9140625
Q9UHY1	Nuclear receptor-binding protein OS=Homo sapiens OX=9606	NRBP1	4	2	4	2	1	535	59,8	5,08														2	2														2	2	0
Q5VT52	Regulation of nuclear pre-mRNA domain-containing protein 2 OS=Homo sapiens OX=9606	RPRD2	5	3	4	3	1	1461	155,9	7,42	1	2	1													1	2	1													0	34793.03125	33255.26953125	27856.626953125	80615.421875	101166.640625	83431.140625		23326.51171875
A1L020	RNA-binding protein MEX3A OS=Homo sapiens OX=9606	MEX3A	5	2	4	2	1	520	54,1	7,27				2	1	1													2	1	1										0	12209.7890625			119554.1953125	114860.2890625	124853.3046875
Q9H6K5	Proline-rich protein 36 OS=Homo sapiens OX=9606	PRR36	2	2	4	2	1	1346	132,7	10,48			2		1				1									2		1				1							0		21266.6484375	22340.50390625	87202.6171875	101170.2734375	83306.8828125	29219.958984375
Q9Y2A7	Nck-associated protein 1 OS=Homo sapiens OX=9606	NCKAP1	2	2	4	2	1	1128	128,7	6,62												2	1	1													2	1	1		0				32208.259765625
Q9Y4W6	AFG3-like protein 2 OS=Homo sapiens OX=9606	AFG3L2	2	2	4	2	1	797	88,5	8,66		2		1								1					2		1								1				0			30103.8837890625	178655.390625	175128.984375	99619.8203125	32707.67578125	50052.455078125
Q9UM00	Calcium load-activated calcium channel OS=Homo sapiens OX=9606	TMCO1	12	2	4	2	1	239	27,1	10,26				1	2	1													1	2	1										0	39308.09765625	51689.4296875	46576.3203125	103299.4609375	136263.390625	359856.703125	53902.47265625	44627.5390625
Q5RKV6	Exosome complex component MTR3 OS=Homo sapiens OX=9606	EXOSC6	16	2	4	2	1	272	28,2	6,28				2		1								1					2		1								1		0		20421.42578125	21277.09375	235893.6328125	90350.4921875	82328.0859375	34087.9921875	31077.82421875
Q9BZF1	Oxysterol-binding protein-related protein 8 OS=Homo sapiens OX=9606	OSBPL8	2	2	4	2	1	889	101,1	6,96	1			1		1				1						1			1		1				1						0				56502.46875	53015.49609375	59632.91015625	33566.359375	37408.953125
Q5T9L3	Protein wntless homolog OS=Homo sapiens OX=9606	WLS	4	2	4	2	1	541	62,2	7,36							2		1			1										2		1			1				0	15830.7216796875		31948.482421875	38689.39453125	104638.42578125	36720.7734375	82980.8828125	90704.2890625
P21281	V-type proton ATPase subunit B, brain isoform OS=Homo sapiens OX=9606	ATP6V1B2	6	2	4	2	1	511	56,5	5,81				1	1		1	1											1	1		1	1								0				127616.8984375	186615.453125	192370.71875	42991.43359375	84987.9375
Q16850	Lanosterol 14-alpha demethylase OS=Homo sapiens OX=9606	CYP51A1	5	2	4	2	1	503	56,8	8,53						1		1	1	1											1		1	1	1						0
O75348	V-type proton ATPase subunit G 1 OS=Homo sapiens OX=9606	ATP6V1G1	23	2	4	2	1	118	13,7	8,79					1	2				1										1	1				1						0			13267.36328125	243408.390625	239913.71875	223297.3671875	78502.18359375	70075.208984375
O95747	Serine/threonine-protein kinase OSR1 OS=Homo sapiens OX=9606	OXSR1	6	2	4	2	1	527	58,0	6,43								1		2		1											1		2		1				0				55767.08203125	49447.6640625		47865.32421875	84647.375
P63165	Small ubiquitin-related modifier 1 OS=Homo sapiens OX=9606	SUMO1	24	3	4	3	1	101	11,6	5,52							1	1	2													1	1	2							0		10384.7939453125	11364.1865234375	37508.9140625			83765.072265625	71224.439453125
O43237	Cytoplasmic dynein 1 light intermediate chain 2 OS=Homo sapiens OX=9606	DYNC1LI2	6	2	4	1	1	492	54,1	6,38					1	1				1		1								1	1				1		1				0							24670.24609375
P50570	Dynamin-2 OS=Homo sapiens OX=9606	DNM2	3	2	4	2	1	870	98,0	7,44				1	2						1								1	2						1					0			17779.580078125	101740.375	76153.34375	87255.75	48159.4765625	44960.08203125
P54819	Adenylate kinase 2, mitochondrial OS=Homo sapiens OX=9606	AK2	10	2	4	2	1	239	26,5	7,81							2	1			1											2	1			1					0					45951.0390625	48707.88671875	45191.38671875	38427.0625
P13804	Electron transfer flavoprotein subunit alpha, mitochondrial OS=Homo sapiens OX=9606	ETFA	11	2	4	2	1	333	35,1	8,38					1					2	1									1					2	1					0	13466.9404296875	13513.595703125		39974.86328125	60915.9375	57779.03515625	43851.93359375	37348.76171875
P28072	Proteasome subunit beta type-6 OS=Homo sapiens OX=9606	PSMB6	21	2	4	2	1	239	25,3	4,92				2	1	1													2	1	1										0				48361.5390625	39540.09765625	48336.4375	28147.599609375	34987.5234375
P08237	ATP-dependent 6-phosphofructokinase, muscle type OS=Homo sapiens OX=9606	PFKM	3	2	4	1	1	780	85,1	7,99				1						1	1	1							1						1	1	1				0				66329.09375	61974.71484375	62361.37109375	32012.37109375	43767.609375
P49903	Selenide, water dikinase 1 OS=Homo sapiens OX=9606	SEPHS1	7	2	4	2	1	392	42,9	5,97						1	1		1		1										1	1		1		1					0				44377.53125	49353.3046875		58682.046875	49961.1328125
Q5H9R7	Serine/threonine-protein phosphatase 6 regulatory subunit 3 OS=Homo sapiens OX=9606	PPP6R3	3	2	4	2	1	873	97,6	4,60							1			1	1	1										1			1	1	1				0							42176.47265625
Q9NZH8	Interleukin-36 gamma OS=Homo sapiens OX=9606	IL36G	15	2	3	2	1	169	18,7	5,14				1	1	1													1	1	1										0				333823.9453125	362242.5625	359977.9375
Q14738	Serine/threonine-protein phosphatase 2A 56 kDa regulatory subunit delta isoform OS=Homo sapiens OX=9606	PPP2R5D	4	2	3	2	1	602	69,9	8,13					1			2												1			2								0
Q13098	COP9 signalosome complex subunit 1 OS=Homo sapiens OX=9606	GPS1	6	2	3	2	1	491	55,5	6,74							1				2											1				2					0
P46060	Ran GTPase-activating protein 1 OS=Homo sapiens OX=9606	RANGAP1	5	2	3	2	1	587	63,5	4,68				2							1								2							1					0
O43293	Death-associated protein kinase 3 OS=Homo sapiens OX=9606	DAPK3	5	2	3	1	1	454	52,5	6,89					1	2														1	2										0
Q96B54	Zinc finger protein 428 OS=Homo sapiens OX=9606	ZNF428	15	2	3	2	1	188	20,5	4,17							1	1				1										1	1				1				0
P10619	Lysosomal protective protein OS=Homo sapiens OX=9606	CTSA	5	2	3	2	1	480	54,4	6,61				1	1	1													1	1	1										0				186141.96875	245527.171875	217948.4453125
Q01804	OTU domain-containing protein 4 OS=Homo sapiens OX=9606	OTUD4	4	3	3	3	1	1114	124,0	6,71					1	1		1												1	1		1								0
O95199	RCC1 and BTB domain-containing protein 2 OS=Homo sapiens OX=9606	RCBTB2	4	2	3	2	1	551	60,3	5,49				1		2													1		2										0				109128.21875	71826.8125	74463.9609375
Q9P2K5	Myelin expression factor 2 OS=Homo sapiens OX=9606	MYEF2	4	2	3	2	1	600	64,1	8,75				1	1	1													1	1	1										0				192587.078125	191371.4140625	201787.9296875
Q9NZ32	Actin-related protein 10 OS=Homo sapiens OX=9606	ACTR10	7	2	3	2	1	417	46,3	7,37						1					1				1						1					1				1	0
P26358	DNA (cytosine-5)-methyltransferase 1 OS=Homo sapiens OX=9606	DNMT1	2	2	3	2	1	1616	183,1	7,75					1	1		1												1	1		1								0				48156.4765625	38493.85546875
Q9BW19	Kinesin-like protein KIFC1 OS=Homo sapiens OX=9606	KIFC1	7	2	3	2	1	673	73,7	8,98					1					1			1							1					1			1			0	16583.251953125	14973.900390625	18903.12109375	80343.96875	66492.84375	64955.05859375
Q96AC1	Fermitin family homolog 2 OS=Homo sapiens OX=9606	FERMT2	7	2	3	2	1	680	77,8	6,70								1	2														1	2							0
P78310	Coxsackievirus and adenovirus receptor OS=Homo sapiens OX=9606	CXADR	7	2	3	2	1	365	40,0	7,56								2		1													2		1						0
Q5T5U3	Rho GTPase-activating protein 21 OS=Homo sapiens OX=9606	ARHGAP21	2	2	3	2	1	1958	217,3	7,80													2		1													2		1	0				56926.17578125	45340.9453125	53748.05859375
P30876	DNA-directed RNA polymerase II subunit RPB2 OS=Homo sapiens OX=9606	POLR2B	2	2	3	2	1	1174	133,8	6,87						2					1										2					1					0	21921.109375	19470.021484375	16840.75390625	294117.78125	336734.71875	337047.09375
P38432	Coilin OS=Homo sapiens OX=9606	COIL	7	2	3	2	1	576	62,6	9,07		1	1			1											1	1			1										0		25551.115234375			79463.3671875	161215.359375
P04745	Alpha-amylase 1 OS=Homo sapiens OX=9606	AMY1A	6	2	3	2	1	511	57,7	6,93													2		1													2		1	0
P25325	3-mercaptopyruvate sulfurtransferase OS=Homo sapiens OX=9606	MPST	9	2	3	2	1	297	33,2	6,60							2			1												1			1						0			34889.44140625	230254.375	37086.953125	178824.578125	23972.396484375	16146.037109375
Q32P28	Prolyl 3-hydroxylase 1 OS=Homo sapiens OX=9606	P3H1	3	2	3	2	1	736	83,3	5,14									1			2												1			2				0				195904.697265625	201927.03125	169181.796875		20409.421875
Q9Y2X3	Nucleolar protein 58 OS=Homo sapiens OX=9606	NOP58	5	2	3	2	1	529	59,5	8,92				1	1										1				1	1										1	0				218094.7890625	260068.9140625	223165.5546875	35359.74609375	70587.55078125
P40937	Replication factor C subunit 5 OS=Homo sapiens OX=9606	RFC5	9	2	3	2	1	340	38,5	7,20				1	1					1									1	1					1						0				105574.5234375	201730.5	174135.0234375		23324.333984375
O00291	Huntingtin-interacting protein 1 OS=Homo sapiens OX=9606	HIP1	5	3	3	3	1	1037	116,1	5,30					1					2										1					2						0	30120.46484375	34524.953125	34036.39453125	164393.59375	184559.328125	164112.90625	65555.6640625	110211.93359375
Q13459	Unconventional myosin-IXb OS=Homo sapiens OX=9606	MYO9B	1	2	3	2	1	2157	243,2	8,75			1	1											1			1	1											1	0	20808.017578125	14097.9326171875	20220.037109375	184405.2109375	164686.53515625	168721.2890625	24160.65625
Q9P021	Cysteine-rich PDZ-binding protein OS=Homo sapiens OX=9606	CRIPT	28	2	3	2	1	101	11,2	9,47	1			1		1										1			1		1										0	19496.34375	20870.224609375		80516.9140625	82900.140625	75796.9375	32342.73828125	49050.9609375
P11717	Cation-independent mannose-6-phosphate receptor OS=Homo sapiens OX=9606	IGF2R	1	2	3	2	1	2491	274,2	5,94							1	2														1	2								0					49991.0546875	55802.859375	47213.046875	38792.390625
P61601	Neurocalcin-delta OS=Homo sapiens OX=9606	NCALD	10	2	3	2	1	193	22,2	5,35					1				1		1									1				1		1					0				71903.09375	70509.1796875	71309.0234375	37478.8828125	35960.56640625
P31350	Ribonucleoside-diphosphate reductase subunit M2 OS=Homo sapiens OX=9606	RRM2	7	2	3	2	1	389	44,8	5,38							1	1				1										1	1				1				0	26245.646484375	22689.39453125	13803.8857421875	109823.3125	77777.4765625	88756.5234375	96058.9375	99857.640625
Q8TEW0	Partitioning defective 3 homolog OS=Homo sapiens OX=9606	PARD3	2	2	3	2	1	1356	151,3	7,68				2									1						2									1			0	7392.662109375	8971.1845703125		87697.017578125	23302.53125	28249.8515625		12841.37890625
P49354	Protein farnesyltransferase/geranylgeranyltransferase type-1 subunit alpha OS=Homo sapiens OX=9606	FNTA	6	2	3	2	1	379	44,4	5,08									2			1												1			1				0				36056.984375		47833.43359375
Q12797	Aspartyl/asparaginyl beta-hydroxylase OS=Homo sapiens OX=9606	ASPH	5	2	3	2	1	758	85,8	5,01				1	1							1							1	1							1				0				80648.8828125	97944.234375	71451.0078125		28881.671875
P28331	NADH-ubiquinone oxidoreductase 75 kDa subunit, mitochondrial OS=Homo sapiens OX=9606	NDUFS1	5	2	3	2	1	727	79,4	6,23				1				2											1				2								0				120781.546875	109475.1796875	118382.4765625		31513.61328125
O00116	Alkyldihydroxyacetonephosphate synthase, peroxisomal OS=Homo sapiens OX=9606	AGPS	5	2	3	2	1	658	72,9	7,34							2				1											1				1					0							74757.3671875	65412.63671875
Q93008	Probable ubiquitin carboxyl-terminal hydrolase FAF-X OS=Homo sapiens OX=9606	USP9X	1	2	3	2	1	2570	292,1	5,80								1			1	1											1			1	1				0				50120.30859375				33914.30859375
Q15436	Protein transport protein Sec23A OS=Homo sapiens OX=9606	SEC23A	4	2	3	2	1	765	86,1	7,08								1	2														1	2							0								85037.453125
Q99805	Transmembrane 9 superfamily member 2 OS=Homo sapiens OX=9606	TM9SF2	7	3	3	3	1	663	75,7	7,44						1						2									1						2				0		26485.873046875		70166.0234375	68903.8984375	92940.15625	71905.5390625
Q92974	Rho guanine nucleotide exchange factor 2 OS=Homo sapiens OX=9606	ARHGEF2	3	2	3	2	1	986	111,5	7,27					2	1														2	1										0			21346.673828125	72102.8046875	84400.15625	82038.765625		33583.58984375
Q9UKY7	Protein CDV3 homolog OS=Homo sapiens OX=9606	CDV3	9	2	3	2	1	258	27,3	6,40							1	1	1													1	1	1							0		19920.21484375	21074.23046875	55746.5234375	60934.46875	76667.8984375	79444.84375	97326.984375
P43490	Nicotinamide phosphoribosyltransferase OS=Homo sapiens OX=9606	NAMPT	6	2	3	2	1	491	55,5	7,15					2			1												2			1								0				171880.97265625	101209.3984375	203847.19140625	105186.84375	70342.09375
P09382	Galectin-1 OS=Homo sapiens OX=9606	LGALS1	15	2	3	2	1	135	14,7	5,50								2	1														2	1							0				89235.546875	83221.2578125	76014.5	62438.37109375
Q8WYA6	Beta-catenin-like protein 1 OS=Homo sapiens OX=9606	CTNNBL1	6	2	2	2	1	563	65,1	5,05				1		1													1		1										0
Q96FV9	THO complex subunit 1 OS=Homo sapiens OX=9606	THOC1	6	2	2	2	1	657	75,6	4,98				2															2												0
Q8N3C0	Activating signal cointegrator 1 complex subunit 3 OS=Homo sapiens OX=9606	ASCC3	1	2	2	2	1	2202	251,3	7,09						1							1								1							1			0
O60333	Kinesin-like protein KIF1B OS=Homo sapiens OX=9606	KIF1B	1	2	2	2	1	1816	204,3	5,60					1	1														1	1										0
P35754	Glutaredoxin-1 OS=Homo sapiens OX=9606	GLRX	30	2	2	2	1	106	11,8	8,09				1	1														1	1											0			15029.3984375	171553.375	127790.6640625	148377.953125
A1L390	Pleckstrin homology domain-containing family G member 3 OS=Homo sapiens OX=9606	PLEKHG3	3	2	2	2	1	1219	134,3	6,55										1			1												1			1			0
Q8IY81	pre-rRNA 2'-O-ribose RNA methyltransferase FTSJ3 OS=Homo sapiens OX=9606	FTSJ3	4	2	2	2	1	847	96,5	8,40				1		1													1		1										0
Q5T751	Late cornified envelope protein 1C OS=Homo sapiens OX=9606	LCE1C	42	2	2	2	1	118	11,5	8,37						2															2										0
P00568	Adenylate kinase isoenzyme 1 OS=Homo sapiens OX=9606	AK1	18	2	2	2	1	194	21,6	8,63								1				1											1				1				0
Q86UE4	Protein LYRIC OS=Homo sapiens OX=9606	MTDH	4	2	2	2	1	582	63,8	9,32					1	1														1	1										0			17946.767578125	62750.296875	73241.6015625	82957.8359375
Q7Z6Z7	E3 ubiquitin-protein ligase HUWE1 OS=Homo sapiens OX=9606	HUWE1	1	2	2	2	1	4374	481,6	5,22								1	1														1	1							0
Q8TAF3	WD repeat-containing protein 48 OS=Homo sapiens OX=9606	WDR48	6	2	2	2	1	677	76,2	7,03									2															2							0
P13861	cAMP-dependent protein kinase type II-alpha regulatory subunit OS=Homo sapiens OX=9606	PRKAR2A	8	2	2	2	1	404	45,5	5,07															2															2	0				126458.0390625	128535.3984375	121597.796875
Q9H7E9	UPF0488 protein C8orf33 OS=Homo sapiens OX=9606	C8orf33	17	2	2	2	1	229	25,0	9,95					2															2											0				72122.21875	75760.3046875	75316.40625
Q9BZE4	Nucleolar GTP-binding protein 1 OS=Homo sapiens OX=9606	GTPBP4	5	2	2	2	1	634	73,9	9,50				1							1								1							1					0	11899.0556640625		17486.93359375	96095.875	103233.5	81105.8515625
Q7Z2W4	Zinc finger CCCH-type antiviral protein 1 OS=Homo sapiens OX=9606	ZC3HAV1	3	2	2	2	1	902	101,4	8,40														1	1														1	1	0		6661.6318359375		54067.0625	56418.609375	46825.4296875
Q9C0J8	pre-mRNA 3' end processing protein WDR33 OS=Homo sapiens OX=9606	WDR33	2	2	2	2	1	1336	145,8	9,17					1	1														1	1										0	10311.328125	11849.8955078125	11435.671875	172778.171875	152788.015625	173868.84375	32683.09765625	27819.896484375
O00178	GTP-binding protein 1 OS=Homo sapiens OX=9606	GTPBP1	4	2	2	2	1	669	72,4	8,34								1			1												1			1					0				53360.81640625	78834.921875	68842.40625		27168.564453125
P11177	Pyruvate dehydrogenase E1 component subunit beta, mitochondrial OS=Homo sapiens OX=9606	PDHB	7	2	2	2	1	359	39,2	6,65					1				1											1				1							0				64122.296875	56652.03125		38858.84765625	49901.97265625
P61201	COP9 signalosome complex subunit 2 OS=Homo sapiens OX=9606	COPS2	7	2	2	2	1	443	51,6	5,53							1					1										1					1				0				67022.5390625	73289.9921875	59557.76171875	30121.984375	35544.4765625
P46459	Vesicle-fusing ATPase OS=Homo sapiens OX=9606	NSF	3	2	2	2	1	744	82,5	6,95								2															2								0	16691.357421875						99174.4453125	96619.8359375
O94776	Metastasis-associated protein MTA2 OS=Homo sapiens OX=9606	MTA2	3	2	2	2	1	668	75,0	9,66					1				1											1				1							0							225399.734375	231724.484375
Q9HCJ6	Synaptic vesicle membrane protein VAT-1 homolog-like OS=Homo sapiens OX=9606	VAT1L	10	2	2	2	1	419	45,9	5,06								1	1														1	1							0				66638.3359375	49594.76953125	62589.953125	34182.5078125	58587.734375
P16435	NADPH--cytochrome P450 reductase OS=Homo sapiens OX=9606	POR	3	2	2	2	1	677	76,6	5,58								1	1														1	1							0				71566.5625	48753.41796875	84782.3203125	33405.48046875	39945.8203125
Q13618	Cullin-3 OS=Homo sapiens OX=9606	CUL3	3	2	2	2	1	768	88,9	8,48					1						1									1						1					0				70790.578125	60338.96875	67250.125	58030.6484375	50008.46875
Q9HC35	Echinoderm microtubule-associated protein-like 4 OS=Homo sapiens OX=9606	EML4	3	2	2	2	1	981	108,8	6,40								1			1												1			1					0						49716.12890625	41997.02734375	43412.859375
[truncated: 8 more columns]

## Sheet: Table S2
Gene		hNSC1 RNASeq			qPCR
Name	description	log2FC	p-value	p-value adj	confirmed by qPCR	log2FC hNSC1	p-value hNSC1	log2FC hNSC2	p-value hNSC2	SysNDD	Intolerance to LoF	Exp. Corr. BS
downregulated
COL6A3	collagen type VI alpha 3 chain	-1.51463	2.82053e-14	4.50382e-10	hNSC1	-1.02915	0.0130065	-1.16812	0.257264	no	0	0.0144387
DYRK1A	dual specificity tyrosine phosphorylation regulated kinase 1A	-0.873507	1.37983e-09	1.10166e-05	hNSC1, hNSC2	-1.46525	5.05963e-05	-2.04715	1.80729e-09	definitive	1	1
APOE	apolipoprotein E	-0.814192	1.28844e-07	0.000342897	hNSC1, hNSC2	-1.2863	0.000696668	-1.02915	1.02743e-05	no	0	-0.675456
DLK1	delta like non-canonical Notch ligand 1	-1.02405	8.94033e-08	0.000342897	hNSC1, hNSC2	-0.943416	2.24186e-05	-0.753085	2.24186e-05	no	0.99	0.105886
PLP1	proteolipid protein 1	-1.03134	2.58994e-07	0.000590802	hNSC1, hNSC2	-1.02915	0.0106347	-0.440916	0.00385138	definitive	NA	-0.446426
LAMA4	laminin subunit alpha 4	-0.792051	3.54639e-07	0.00070786	hNSC1, hNSC2	-0.761213	0.0214685	-0.950145	7.44286e-08	no	0	-0.131678
NMNAT2	nicotinamide nucleotide adenylyltransferase 2	-0.576481	1.06472e-06	0.00188905	hNSC1, hNSC2	-0.761213	0.00103032	-0.923659	5.91334e-07	limited	0.98	0.573917
LAMA2	laminin subunit alpha 2	-0.904621	1.26595e-06	0.00202146	no	-	-	-	-	definitive	0	-0.186134
CCND2	cyclin D2	-0.615938	1.41455e-06	0.00205341	hNSC1, hNSC2	-0.577767	0.000210615	-0.223725	7.86054e-05	definitive	1	0.508509
RGS6	regulator of G protein signaling 6	-1.26265	1.58146e-06	0.00210439	hNSC1, hNSC2	-1.35845	0.0004887	-1.12029	3.27309e-06	definitive	0.01	0.314816
PMP22	peripheral myelin protein 22	-0.589778	3.75508e-06	0.00390804	hNSC1, hNSC2	-0.577767	0.0149639	-0.658963	0.00112938	no	0.99	-0.621079
EDNRB	endothelin receptor type B	-0.674049	3.79477e-06	0.00390804	hNSC1, hNSC2	-0.926863	0.0184322	-0.743368	0.000676867	no	0.49	-0.4653
CALB1	calbindin 1	-0.817831	3.93393e-06	0.00390804	hNSC1, hNSC2	-1.68966	0.000108286	-0.971431	0.000481925	no	0.85	-0.150822
SCN3A	sodium voltage-gated channel alpha subunit 3	-0.742817	5.00682e-06	0.00444161	hNSC1	-0.426759	0.0362836	-0.112194	0.346558	definitive	1	0.716357
SEZ6L2	seizure related 6 homolog like 2	-0.720625	6.1952e-06	0.00471071	hNSC1	-0.921676	0.0119348	NA	NA	no	0	-0.153639
SCG2	secretogranin II	-0.869541	5.94061e-06	0.00471071	hNSC1	-0.286304	0.0471818	0.689076	5.96103e-05	limited	0.03	-0.238696
AFAP1L2	actin filament associated protein 1 like 2	-0.889637	6.02515e-06	0.00471071	hNSC1, hNSC2	-1.12029	0.00269012	-0.943416	0.000663822	no	0	-0.5548
APLNR	apelin receptor	-1.43929	7.58371e-06	0.0055044	ND	-	-	-	-	no	0.03	-0.192049
DCC	DCC netrin 1 receptor	-0.595589	8.85709e-06	0.00614913	ND	-	-	-	-	definitive	1	0.686611
CALD1	caldesmon 1	-0.654061	1.36814e-05	0.00840247	hNSC1, hNSC2	-0.785875	0.000553559	-1.07907	4.71759e-07	no	0.96	-0.412449
TGFB2	transforming growth factor beta 2	-0.71852	1.35635e-05	0.00840247	hNSC1, hNSC2	-1.25154	0.0107409	-1.01937	9.89138e-05	no	1	-0.060347
MYORG	myogenesis regulating glycosidase (putative)	-0.617525	1.42616e-05	0.00843439	no	-	-	-	-	no	0	NA
RAB27B	RAB27B, member RAS oncogene family	-0.779748	1.73971e-05	0.00992133	hNSC1, hNSC2	-1	0.00740957	-0.268817	0.450958	no	0.01	-0.0792854
RAB7B	RAB7B, member RAS oncogene family	-1.61043	1.88551e-05	0.010382	ND	-	-	-	-	no	NA	NA
CUBN	cubilin	-0.646464	2.00014e-05	0.0106461	no	-	-	-	-	no	0	0.190721
SEMA3C	semaphorin 3C	-0.704445	2.75212e-05	0.0135131	hNSC1, hNSC2	-0.736966	0.00794977	-0.606767	2.38824e-07	no	0	0.620102
PRUNE2	prune homolog 2 with BCH domain	-0.725815	2.79267e-05	0.0135131	hNSC2	-0.286304	0.0570636	-0.761213	0.000688112	no	0	-0.219973
CYP1B1	cytochrome P450 family 1 subfamily B member 1	-0.653349	3.25232e-05	0.0152744	hNSC2	-0.37707	0.211874	-0.915936	0.000526401	no	0	-0.114112
SRPX2	sushi repeat containing protein X-linked 2	-0.81205	3.41404e-05	0.0155758	hNSC1, hNSC2	-1.08927	0.00595638	-1.32193	6.46407e-07	limited	NA	-0.259452
CDKN2B	cyclin dependent kinase inhibitor 2B	-0.847559	3.5443e-05	0.0157209	no	-	-	-	-	no	0	-0.540331
COL3A1	collagen type III alpha 1 chain	-0.577078	4.94722e-05	0.0202557	hNSC1	-0.759711	0.0278912	-0.181639	0.206478	definitive	1	-0.0029368
UNC13A	unc-13 homolog A	-0.610372	5.14381e-05	0.0205341	hNSC1, hNSC2	-0.862496	0.0107821	-0.836501	4.03637e-05	limited	1	-0.165893
ACTG2	actin gamma 2, smooth muscle	-0.623271	6.80347e-05	0.0258662	hNSC1, hNSC2	-0.473931	0.0445321	0.621474	0.00792293	no	0.28	-0.193129
CLCN4	chloride voltage-gated channel 4	-0.485493	7.1241e-05	0.0259303	no	-	-	-	-	definitive	NA	0.502778
NALCN	sodium leak channel, non-selective	-1.08557	7.14511e-05	0.0259303	NA	-	-	-	-	definitive	0	-0.26584
IGFBP5	insulin like growth factor binding protein 5	-0.716247	7.73531e-05	0.0274483	ND	-	-	-	-	no	0	0.0433555
ANK2	ankyrin 2	-0.532874	8.28407e-05	0.0287565	hNSC2	-0.120294	0.1699	-0.79419	0.000332361	definitive	1	0.365589
KANK4	KN motif and ankyrin repeat domains 4	-0.632705	0.000102423	0.0333774	ND	-	-	-	-	no	0	-0.404485
H2AC6	H2A clustered histone 6	-0.707823	0.000100497	0.0333774	ND	-	-	-	-	limited	0.03	NA
SLC16A4	solute carrier family 16 member 4	-0.941708	0.000100679	0.0333774	hNSC1	-1.29937	0.00901574	-0.178008	0.349815	no	0	-0.427055
PPM1F	protein phosphatase, Mg2+/Mn2+ dependent 1F	-0.419317	0.000115217	0.0340579	hNSC2	-0.888969	0.0990293	-0.842858	0.000305662	no	0	-0.00594517
ATOSB	Atos Homolog Protein B alias family with sequence similarity 214 member B	-0.42587	0.00011581	0.0340579	ND	-	-	-	-	no	0.49	NA
BMF	Bcl2 modifying factor	-0.446922	0.000117309	0.0340579	no	-	-	-	-	no	0.1	0.378305
CHL1	cell adhesion molecule L1 like	-0.765711	0.00010984	0.0340579	no*	-0.473931	0.075205	-0.49029	0.0897239	limited	0.1	0.690339
FMN1	formin 1	-0.87529	0.00012047	0.0343511	ND	-	-	-	-	no	0	-0.089023
LUM	lumican	-0.540779	0.000129392	0.0362479	hNSC1, hNSC2	-0.621488	0.00356701	-1.13641	7.08854e-06	no	0	0.0938484
THBS2	thrombospondin 2	-0.494466	0.000147425	0.0384248	hNSC1, hNSC2	-0.63171	0.0310666	-0.671411	1.28997e-06	no	1	-0.447089
TNFRSF19	TNF receptor superfamily member 19	-0.533037	0.000147408	0.0384248	no	-	-	-	-	no	0	0.344314
ITPR1	inositol 1,4,5-trisphosphate receptor type 1	-0.623576	0.000149195	0.0384248	ND	-	-	-	-	limited	1	-0.108576
FAT4	FAT atypical cadherin 4	-0.631698	0.000142641	0.0384248	no	-	-	-	-	definitive	1	0.719455
F2RL2	coagulation factor II thrombin receptor like 2	-0.654603	0.000142093	0.0384248	no	-	-	-	-	no	0.02	0.038298
DCX	doublecortin	-0.509092	0.00016442	0.0416741	hNSC2	-0.454032	0.0891859	-0.280451	0.0312932	definitive	NA	0.754313
ATP1B2	ATPase Na+/K+ transporting subunit beta 2	-0.709125	0.000183523	0.045789	ND	-	-	-	-	no	0.95	-0.60426
NACAD	NAC alpha domain containing	-0.471525	0.000189659	0.0458861	no	-	-	-	-	no	0	-0.0258528
LZTS1	leucine zipper tumor suppressor 1	-0.539506	0.000188674	0.0458861	ND	-	-	-	-	no	0	0.593345
WIPI1	WD repeat domain, phosphoinositide interacting 1	-0.599967	0.000211382	0.0486888	ND	-	-	-	-	no	0	-0.628552
ADAMTS16	ADAM metallopeptidase with thrombospondin type 1 motif 16	-0.650734	0.000210412	0.0486888	ND	-	-	-	-	no	0	-0.0320425
KIF26B	kinesin family member 26B	-0.698789	0.00021344	0.0486888	ND	-	-	-	-	no	0	0.274895
XKR4	XK related 4	-0.834013	0.000221231	0.0497552	ND	-	-	-	-	no	1	0.461347
AHNAK2	AHNAK nucleoprotein 2	-0.827387	0.000242331	0.052291	ND	-	-	-	-	no	0	0.127406
NWD2	NACHT and WD repeat domain containing 2	-1.20964	0.000241507	0.052291	ND	-	-	-	-	no	1	NA
TMEM200A	transmembrane protein 200A	-0.446425	0.000249308	0.0530793	ND	-	-	-	-	no	0.06	0.345983
GPR20	G protein-coupled receptor 20	-0.980741	0.000265611	0.0558062	ND	-	-	-	-	no	NA	-0.379341
ATXN1	ataxin 1	-0.715042	0.000297195	0.061374	ND	-	-	-	-	no	1	-0.0150548
JPH4	junctophilin 4	-0.399119	0.000318756	0.064429	ND	-	-	-	-	no	0	-0.15589
S100A11	S100 calcium binding protein A11	-0.506303	0.000355958	0.0701722	ND	-	-	-	-	no	0.29	-0.319456
MAP1A	microtubule associated protein 1A	-0.410059	0.000367503	0.070727	ND	-	-	-	-	no	1	-0.312709
ZFHX2	zinc finger homeobox 2	-0.482491	0.000370142	0.070727	ND	-	-	-	-	no	0	0.112998
SOX9	SRY-box transcription factor 9	-0.559011	0.000385417	0.072404	ND	-	-	-	-	limited	1	0.0217359
TOM1L2	target of myb1 like 2 membrane trafficking protein	-0.431537	0.00040664	0.0746348	ND	-	-	-	-	no	0.01	-0.389314
TGFBI	transforming growth factor beta induced	-0.595406	0.000403977	0.0746348	ND	-	-	-	-	no	0	-0.218563
GXYLT2	glucoside xylosyltransferase 2	-1.87984	0.000412899	0.0749224	ND	-	-	-	-	no	0	-0.0513223
ACSS2	acyl-CoA synthetase short chain family member 2	-0.422824	0.00047603	0.0817545	ND	-	-	-	-	no	0	-0.378346
LEF1	lymphoid enhancer binding factor 1	-0.431125	0.000471191	0.0817545	ND	-	-	-	-	limited	1	-0.104024
DOK5	docking protein 5	-0.4348	0.00048639	0.0817545	ND	-	-	-	-	no	0	0.324843
CACNA1G	calcium voltage-gated channel subunit alpha1 G	-0.482822	0.000482223	0.0817545	ND	-	-	-	-	definitive	1	-0.174253
FRZB	frizzled related protein	-0.516889	0.000460362	0.0817545	ND	-	-	-	-	no	0	-0.261336
SELENOP	selenoprotein P	-0.642937	0.00048626	0.0817545	ND	-	-	-	-	no	0	NA
PI15	peptidase inhibitor 15	-0.659948	0.000469041	0.0817545	ND	-	-	-	-	no	0	0.172471
ENTPD1	ectonucleoside triphosphate diphosphohydrolase 1	-1.07559	0.000500863	0.0833102	ND	-	-	-	-	definitive	0	0.529816
CNTNAP5	contactin associated protein family member 5	-1.11467	0.000558136	0.0918795	ND	-	-	-	-	no	0	0.318832
PLEKHA6	pleckstrin homology domain containing A6	-0.377808	0.000566956	0.0923791	ND	-	-	-	-	no	0	-0.300538
SULF1	sulfatase 1	-0.502105	0.000588552	0.0949293	ND	-	-	-	-	no	1	0.00228047
SCRG1	stimulator of chondrogenesis 1	-1.14373	0.000599127	0.0956686	ND	-	-	-	-	no	0.21	-0.54472
NRK	Nik related kinase	-0.71638	0.000619855	0.0979984	ND	-	-	-	-	no	NA	-0.0587292
upregulated
E2F2	E2F transcription factor 2	0.533113	2.74686e-05	0.0135131	hNSC1, hNSC2	0.630426	0.0386437	0.643593	0.000117101	no	0	0.339629
PTBP2	polypyrimidine tract binding protein 2	0.435639	3.82879e-05	0.016089	hNSC1, hNSC2	1.28096	0.0179195	1.26303	6.50857e-07	no	1	0.797444
EGR1	early growth response 1	0.719569	0.00011643	0.0340579	ND	-	-	-	-	limited	0.99	-0.300359
EGR3	early growth response 3	1.24504	0.000226742	0.0502864	hNSC1, hNSC2	0.389567	0.010482	0.734788	6.34783e-05	no	1	-0.213829
HMGB2	high mobility group box 2	0.362535	0.000299798	0.061374	ND	-	-	-	-	no	1	0.259526
TYMS	thymidylate synthetase	0.34334	0.000372061	0.070727	ND	-	-	-	-	no	0	0.290292

## Sheet: Table S3
Gene ID	Control#1 (raw)	siScramble#1 (raw)	siDYRK1A#1 (raw)	Control#2 (raw)	siScramble#2 (raw)	siDYRK1A#2 (raw)	Control#1 (normalized)	siScramble#1(normalized)	siDYRK1A#1 (normalized)	Control#2 (normalized)	siScramble#2 (normalized)	siDYRK1A#2 (normalized)	Control#1 (normalized and divided by median of transcripts length in kb)	siScramble#1 (normalized and divided by median of transcripts length in kb)	siDYRK1A#1 (normalized and divided by median of transcripts length in kb)	Control#2 (normalized and divided by median of transcripts length in kb)	siScramble#2 (normalized and divided by median of transcripts length in kb)	siDYRK1A#2 (normalized and divided by median of transcripts length in kb)	Control#1 (TPM)	siScramble#1(TPM)	siDYRK1A#1 (TPM)	Control#2 (TPM)	siScramble#2 (TPM)	siDYRK1A#2 (TPM)	Chromosome name	Start gene position (hg38)	End gene position (hg38)	Median of transcripts length	Gene name	Gene biotype	Description	GO:biological_process	GO:molecular_function	GO:cellular_component	Log2 FC (DYRK1A vs Control)	p-value (DYRK1A vs Control)	Adjusted p-value (DYRK1A vs Control)	Log2 FC (siScramble vs Control)	P-value (siScramble vs Control)	Adjusted p-value (siScramble vs Control)
ENSG00000163359	6060	7602	2209	136	124	76	7334.22	6069.19	2186.59	145.083	119.15	66.5999	3943.13	3263	1175.58	78.0017	64.0592	35.8064	58.8706	48.9987	17.9459	1.19257	0.972752	0.54069	2	237324003	237414328	1860	COL6A3	protein_coding	collagen type VI alpha 3 chain	negative regulation of endopeptidase activity; cell adhesion; negative regulation of peptidase activity; muscle organ development	protein binding; serine-type endopeptidase inhibitor activity; peptidase inhibitor activity; extracellular matrix structural constituent conferring tensile strength	extracellular space; extracellular region; collagen trimer; endoplasmic reticulum lumen; extracellular exosome; collagen-containing extracellular matrix; extracellular matrix; sarcolemma; extracellular vesicle; collagen type VI trimer	-1.51463	2.82053e-14	4.50382e-10	-0.276705	0.149986	1
ENSG00000157540	6925	9811	3587	7155	7887	6021	8381.1	7832.78	3550.61	7632.87	7578.53	5276.29	4751.19	4440.35	2012.82	4327.02	4296.22	2991.09	70.935	66.6783	30.7267	66.156	65.2389	45.1667	21	37365573	37526358	1764	DYRK1A	protein_coding	dual specificity tyrosine phosphorylation regulated kinase 1A	protein phosphorylation; phosphorylation; peptidyl-tyrosine phosphorylation; protein autophosphorylation; circadian rhythm; positive regulation of transcription, DNA-templated; peptidyl-serine phosphorylation; peptidyl-threonine phosphorylation; nervous system development; negative regulation of DNA damage response, signal transduction by p53 class mediator; negative regulation of microtubule pol…	ATP binding; protein kinase activity; nucleotide binding; protein serine/threonine kinase activity; kinase activity; transferase activity; protein tyrosine kinase activity; protein serine/threonine/tyrosine kinase activity; protein binding; protein serine kinase activity; RNA polymerase II CTD heptapeptide repeat kinase activity; transcription coactivator activity; tau protein binding; protein se…	nucleus; cytoplasm; nuclear speck; nucleoplasm; microtubule; cytoskeleton; axon; dendrite; neurofilament; actin filament; ribonucleoprotein complex	-0.873507	1.37983e-09	1.10166e-05	-0.0569432	0.692182	1
ENSG00000130203	1648	2714	1155	328	358	226	1994.52	2166.77	1143.28	349.906	343.998	198.047	2308.47	2507.83	1323.24	404.984	398.146	229.221	34.4653	37.6588	20.2	6.19182	6.04593	3.46133	19	44905791	44909393	864	APOE	protein_coding	apolipoprotein E	lipid transport; lipoprotein metabolic process; negative regulation of gene expression; lipid metabolic process; steroid metabolic process; cholesterol metabolic process; positive regulation of transcription, DNA-templated; intermembrane lipid transfer; cytoskeleton organization; cellular oxidant detoxification; intracellular transport; response to dietary excess; cholesterol catabolic process; c…	lipid binding; protein binding; identical protein binding; heparin binding; heparan sulfate proteoglycan binding; phosphatidylcholine-sterol O-acyltransferase activator activity; lipoprotein particle binding; cholesterol transfer activity; amyloid-beta binding; protein homodimerization activity; signaling receptor binding; low-density lipoprotein particle receptor binding; enzyme binding; protein…	extracellular region; high-density lipoprotein particle; cytoplasm; extracellular space; nucleus; membrane; very-low-density lipoprotein particle; low-density lipoprotein particle; chylomicron; melanosome; endoplasmic reticulum; plasma membrane; glutamatergic synapse; extracellular exosome; collagen-containing extracellular matrix; blood microparticle; extracellular matrix; endoplasmic reticulum …	-0.814192	1.28844e-07	0.000342897	0.0539547	0.720469	1
ENSG00000185559	379	550	217	129	126	83	458.692	439.102	214.798	137.616	121.072	72.7341	826.471	791.175	387.024	247.956	218.148	131.052	12.3392	11.8806	5.90813	3.79101	3.31262	1.97894	14	100725705	100738224	555	DLK1	protein_coding	delta like non-canonical Notch ligand 1	negative regulation of Notch signaling pathway; cell differentiation	calcium ion binding; protein binding	cytoplasm; membrane; integral component of membrane; extracellular space	-1.02405	8.94033e-08	0.000342897	-0.11305	0.533661	1
ENSG00000123560	737	1107	398	3019	2879	1937	891.967	883.792	393.962	3220.63	2766.4	1697.42	1516.95	1503.05	670.003	5477.27	4704.76	2886.77	22.648	22.5705	10.228	83.7422	71.4427	43.5913	X	103773718	103792619	588	PLP1	protein_coding	proteolipid protein 1	substantia nigra development; neuron projection development; chemical synaptic transmission; axon development; axon ensheathment; central nervous system myelination; inflammatory response; glial cell differentiation; positive regulation of gene expression; astrocyte development; positive regulation of cell migration; myelination; long-chain fatty acid biosynthetic process; AMPA selective glutamat…	protein binding; structural molecule activity; structural constituent of myelin sheath; protein-containing complex binding	integral component of membrane; membrane; plasma membrane; synapse; myelin sheath; integrin alphav-beta3 complex	-1.03134	2.58994e-07	0.000590802	-0.121702	0.539568	1
ENSG00000112769	843	1259	575	3119	3326	2265	1020.26	1005.14	569.166	3327.31	3195.92	1984.85	1493.79	1471.66	833.333	4871.61	4679.23	2906.08	22.3021	22.0991	12.7213	74.4823	71.0551	43.8829	6	112107931	112254939	683	LAMA4	protein_coding	laminin subunit alpha 4	cell adhesion; regulation of cell adhesion; regulation of cell migration; regulation of embryonic development; blood vessel development; brown fat cell differentiation; negative regulation of cold-induced thermogenesis	signaling receptor binding; protein binding; extracellular matrix structural constituent	extracellular region; basement membrane; neuromuscular junction; synaptic cleft; extracellular exosome; collagen-containing extracellular matrix	-0.792051	3.54639e-07	0.00070786	-0.0390823	0.799505	1
ENSG00000157064	3693	5252	2818	4054	4216	3547	4469.52	4193.02	2789.41	4324.76	4051.11	3108.29	1274.46	1195.62	795.383	1233.18	1155.15	886.309	19.0275	17.9539	12.142	18.8541	17.5412	13.3836	1	183248237	183418380	3507	NMNAT2	protein_coding	nicotinamide nucleotide adenylyltransferase 2	biosynthetic process; nucleotide biosynthetic process; NAD biosynthetic process; pyridine nucleotide biosynthetic process	catalytic activity; nucleotide binding; ATP binding; transferase activity; nicotinamide-nucleotide adenylyltransferase activity; nicotinate-nucleotide adenylyltransferase activity; nucleotidyltransferase activity; protein ADP-ribosyltransferase-substrate adaptor activity	cytoplasm; membrane; Golgi apparatus; cytoplasmic vesicle membrane; cytoplasmic vesicle; cytosol; cell projection; Golgi membrane; axon; late endosome; trans-Golgi network; synapse	-0.576481	1.06472e-06	0.00188905	-0.0930332	0.429253	1
ENSG00000196569	2918	3765	1481	209	194	189	3531.56	3005.85	1465.97	222.959	186.412	165.623	1661.13	1413.85	689.546	104.872	87.6822	77.9038	24.8005	21.2311	10.5263	1.6034	1.33147	1.17638	6	128883138	129516566	2126	LAMA2	protein_coding	laminin subunit alpha 2	cell adhesion; regulation of cell adhesion; regulation of cell migration; regulation of embryonic development; animal organ morphogenesis; tissue development; maintenance of blood-brain barrier; axon guidance; muscle organ development; positive regulation of cell adhesion; positive regulation of muscle cell differentiation; regulation of basement membrane organization; positive regulation of inte…	signaling receptor binding; extracellular matrix structural constituent; structural molecule activity	membrane; extracellular region; basement membrane; collagen-containing extracellular matrix; protein complex involved in cell-matrix adhesion; neuromuscular junction; sarcolemma; synaptic cleft	-0.904621	1.26595e-06	0.00202146	-0.24003	0.192494	1
ENSG00000118971	23736	35503	16962	3170	3832	2826	28726.9	28344.4	16789.9	3381.72	3682.13	2476.46	4601.09	4539.83	2689.18	541.638	589.753	396.647	68.6939	68.1721	41.0518	8.28113	8.95552	5.98952	12	4269771	4305353	6243.5	CCND2	protein_coding	cyclin D2	cell division; cell cycle; positive regulation of cell population proliferation; negative regulation of apoptotic process; positive regulation of protein phosphorylation; regulation of cyclin-dependent protein serine/threonine kinase activity; mitotic cell cycle phase transition; positive regulation of cyclin-dependent protein serine/threonine kinase activity; positive regulation of G1/S transiti…	protein binding; protein kinase binding; cyclin-dependent protein serine/threonine kinase regulator activity	nucleus; cytoplasm; membrane; nucleoplasm; cytosol; chromatin; nucleolus; nuclear membrane; cyclin-dependent protein kinase holoenzyme complex; cyclin D2-CDK4 complex	-0.615938	1.41455e-06	0.00205341	0.0479162	0.706894	1
ENSG00000182732	232	349	148	81	60	29	280.782	278.63	146.498	86.4098	57.6533	25.4131	183.458	182.052	95.7193	56.4585	37.6696	16.6045	2.73901	2.73377	1.46121	0.863197	0.57202	0.250734	14	71932429	72566530	1530.5	RGS6	protein_coding	regulator of G protein signaling 6	G protein-coupled receptor signaling pathway; intracellular signal transduction; negative regulation of signal transduction; positive regulation of GTPase activity; regulation of G protein-coupled receptor signaling pathway; regulation of catalytic activity	GTPase activator activity; protein binding; GTPase activity	nucleus; cytoplasm; membrane; plasma membrane; cytosol; neuron projection; extrinsic component of membrane; intracellular membrane-bounded organelle; nucleoplasm; nucleolus	-1.26265	1.58146e-06	0.00210439	-0.257991	0.298897	1
ENSG00000109099	4779	7027	3508	1387	1357	1243	5783.87	5610.12	3472.41	1479.63	1303.93	1089.26	3295.65	3196.65	1978.58	843.097	742.978	620.66	49.2038	48.0024	30.2041	12.8901	11.2823	9.37221	17	15229773	15272292	1755	PMP22	protein_coding	peripheral myelin protein 22	chemical synaptic transmission; cell death; peripheral nervous system development; bleb assembly; myelin assembly; negative regulation of cell population proliferation; negative regulation of neuron projection development; cell differentiation; myelination	protein binding	integral component of membrane; membrane; plasma membrane; synapse; bicellular tight junction; compact myelin	-0.589778	3.75508e-06	0.00390804	-0.107775	0.395841	1
ENSG00000136160	3761	5204	2641	4358	4563	3612	4551.82	4154.7	2614.2	4649.06	4384.54	3165.25	1331.52	1215.36	764.723	1359.97	1282.59	925.917	19.8796	18.2504	11.6739	20.7927	19.4764	13.9817	13	77895481	77975529	3418.5	EDNRB	protein_coding	endothelin receptor type B	G protein-coupled receptor signaling pathway; signal transduction; regulation of biological quality; intracellular signal transduction; blood circulation; regulation of blood pressure; vasoconstriction; enteric nervous system development; endothelin receptor signaling pathway; calcium-mediated signaling; nervous system development; cell surface receptor signaling pathway; negative regulation of t…	G protein-coupled receptor activity; protein binding; endothelin receptor activity; peptide hormone binding; type 1 angiotensin receptor binding	integral component of membrane; membrane; plasma membrane; integral component of plasma membrane; nuclear membrane; membrane raft	-0.674049	3.79477e-06	0.00390804	-0.108284	0.456439	1
ENSG00000104327	641	878	442	174	180	121	775.782	700.966	437.516	185.621	172.96	106.034	1116.23	1008.58	629.519	267.081	248.863	152.567	16.6653	15.1454	9.60995	4.08341	3.77904	2.30382	8	90058608	90095475	695	CALB1	protein_coding	calbindin 1	calcium ion homeostasis; long-term memory; regulation of cytosolic calcium ion concentration; regulation of presynaptic cytosolic calcium ion concentration; regulation of long-term synaptic potentiation; learning or memory; short-term memory; locomotory behavior; retina layer formation; metanephric part of ureteric bud development; regulation of synaptic plasticity; retina development in camera-t…	calcium ion binding; metal ion binding; zinc ion binding; protein binding; vitamin D binding; calcium ion binding involved in regulation of presynaptic cytosolic calcium ion concentration; calcium ion binding involved in regulation of postsynaptic cytosolic calcium ion concentration	nucleus; dendrite; axon; cytosol; neuron projection; synapse; extracellular exosome; terminal bouton; neuronal cell body; dendritic spine; cytoplasm; stereocilium; cuticular plate; calyx of Held; hippocampal mossy fiber to CA3 synapse; postsynapse; glutamatergic synapse; GABA-ergic synapse; presynaptic cytosol; postsynaptic cytosol	-0.817831	3.93393e-06	0.00390804	-0.127345	0.459561	1
ENSG00000153253	669	900	496	1249	1192	896	809.669	718.53	490.968	1332.42	1145.38	785.178	133.4	118.384	80.891	219.527	188.711	129.364	1.99165	1.7777	1.23484	3.35636	2.86561	1.95345	2	165087526	165204050	6069.5	SCN3A	protein_coding	sodium voltage-gated channel alpha subunit 3	transmembrane transport; ion transport; sodium ion transport; regulation of ion transmembrane transport; sodium ion transmembrane transport; neuronal action potential; membrane depolarization during action potential; ion transmembrane transport; cation transmembrane transport	protein binding; ion channel activity; voltage-gated sodium channel activity; voltage-gated ion channel activity; sodium channel activity; cation channel activity	membrane; voltage-gated sodium channel complex; integral component of membrane; plasma membrane; axon; sarcoplasm	-0.742817	5.00682e-06	0.00444161	-0.194123	0.227479	1
ENSG00000174938	1626	2416	1065	565	635	476	1967.9	1928.85	1054.19	602.735	610.164	417.126	652.702	639.753	349.65	199.912	202.376	138.35	9.74479	9.60682	5.3376	3.05647	3.07312	2.08914	16	29871159	29899550	3015	SEZ6L2	protein_coding	seizure related 6 homolog like 2	synapse maturation; regulation of protein kinase C signaling; adult locomotory behavior; cerebellar Purkinje cell layer development		membrane; integral component of membrane; endoplasmic reticulum; endoplasmic reticulum membrane; plasma membrane; neuronal cell body	-0.720625	6.1952e-06	0.00471071	-0.0072134	0.963476	1
[truncated: 17,401 more rows]

## Sheet: Table S4
genes	genomic regions (hg19)	Ajusted p-value	logef	DYRK1A	other	deltapsi	description
CDKN1A	chr6:36644347:36645602:clu_14171	0.0334532	-0.227546	0.00829352	0.00558033	-0.00271319	cyclin-dependent kinase inhibitor 1A (p21, Cip1)
CDKN1A	chr6:36644347:36645565:clu_14171	0.0334532	-0.125543	0.00679733	0.00506476	-0.00173257	cyclin-dependent kinase inhibitor 1A (p21, Cip1)
CDKN1A	chr6:36645990:36651874:clu_14171	0.0334532	0.440219	0.000636151	0.000834619	0.000198468	cyclin-dependent kinase inhibitor 1A (p21, Cip1)
[truncated: 10 more rows]

## Sheet: Table S5
Gene	Variant nomenclature	Inheritance	CADD V1.7	HPO reported for the patient
[truncated: 4 more rows]
